# Supplementary material for: Identification and functional analysis of the ICK gene family in maize
Source: Sci Rep. 2017 Mar 6;7:43818. doi: 10.1038/srep43818 (PMC5338338; doi:10.1038/srep43818)
Supplement: Supplementary Dataset [file srep43818-s2.xls]

## Sheet: Fission Yeast Statistic Data 
Treatment Group and Gene Name
pREP42 pESP3			ZmICK1 pESP3			ZmICK2 pESP3			ZmICK3 pESP3			ZmICK4 pESP3			pREP42 CDKA1			ZmICK1 ZmCDKA1			ZmICK2 ZmCDKA1			ZmICK3 ZmCDKA1			ZmICK4 ZmCDKA1			pREP42 CDKA3			ZmICK1 ZmCDKA3			ZmICK2 ZmCDKA3			ZmICK3 ZmCDKA3			ZmICK4 ZmCDKA3
Repeat number	Relative Cell Area	Actual cell Area(um2)	Repeat number	Relative Cell Area	Actual cell Area(um2)	Repeat number	Relative Cell Area	Actual cell Area(um2)	Repeat number	Relative Cell Area	Actual cell Area(um2)	Repeat number	Relative Cell Area	Actual cell Area(um2)	Repeat number	Relative Cell Area	Actual cell Area(um2)	Repeat number	Relative Cell Area	Actual cell Area(um2)	Repeat number	Relative Cell Area	Actual cell Area(um2)	Repeat number	Relative Cell Area	Actual cell Area(um2)	Repeat number	Relative Cell Area	Actual cell Area(um2)	Repeat number	Relative Cell Area	Actual cell Area(um2)	Repeat number	Relative Cell Area	Actual cell Area(um2)	Repeat number	Relative Cell Area	Actual cell Area(um2)	Repeat number	Relative Cell Area	Actual cell Area(um2)	Repeat number	Relative Cell Area	Actual cell Area(um2)
1	2921	12.3166	1	2478	10.4486	1	1357	5.72188	1	2979	12.5611	1	2523	10.6384	1	2672	11.2667	1	3594	15.1543	1	1616	6.81397	1	3211	13.5394	1	2594	10.9378	1	3001	12.6539	1	2455	10.3517	1	3901	16.4488	1	2217	9.34812	1	2792	11.7726
2	2773	11.6925	2	3141	13.2442	2	1913	8.06628	2	2963	12.4937	2	2649	11.1697	2	2126	8.96441	2	4181	17.6294	2	1738	7.32839	2	2395	10.0987	2	2795	11.7853	2	2205	9.29752	2	3299	13.9104	2	5542	23.3682	2	1552	6.54411	2	2820	11.8907
3	2730	11.5112	3	3216	13.5605	3	1717	7.23984	3	2664	11.2329	3	3466	14.6146	3	2465	10.3938	3	3661	15.4368	3	1840	7.75848	3	2288	9.6475	3	3902	16.453	3	2978	12.5569	3	2294	9.67279	3	5119	21.5846	3	1590	6.70433	3	4359	18.38
4	2667	11.2456	4	2119	8.9349	4	2786	11.7473	4	3358	14.1592	4	1999	8.42891	4	1663	7.01214	4	4030	16.9927	4	2260	9.52943	4	4242	17.8867	4	3065	12.9238	4	2107	8.8843	4	2548	10.7438	4	3055	12.8816	4	2925	12.3334	4	5480	23.1068
5	2683	11.313	5	1723	7.26514	5	1690	7.12599	5	2627	11.0769	5	5729	24.1567	5	1856	7.82594	5	4268	17.9963	5	2064	8.70299	5	3587	15.1248	5	2067	8.71564	5	3301	13.9189	5	2028	8.55119	5	3914	16.5036	5	1691	7.13021	5	5013	21.1376
6	2513	10.5962	6	2289	9.65171	6	2120	8.93911	6	2680	11.3004	6	5294	22.3225	6	1853	7.81329	6	2358	9.94265	6	2737	11.5407	6	3417	14.408	6	2405	10.1408	6	2691	11.3468	6	2515	10.6047	6	1478	6.23208	6	1613	6.80132	6	3163	13.337
7	3361	14.1719	7	2285	9.63485	7	1749	7.37477	7	1958	8.25603	7	3246	13.687	7	1777	7.49283	7	2394	10.0945	7	2310	9.74026	7	4752	20.0371	7	2489	10.495	7	2545	10.7312	7	4077	17.1909	7	2479	10.4529	7	2288	9.6475	7	2513	10.5962
8	3622	15.2724	8	1571	6.62422	8	1653	6.96998	8	2927	12.3419	8	2612	11.0137	8	3889	16.3982	8	4216	17.777	8	2417	10.1914	8	2647	11.1612	8	3034	12.7931	8	2125	8.9602	8	2444	10.3053	8	3121	13.1599	8	2598	10.9546	8	2085	8.79153
9	3586	15.1206	9	1643	6.92781	9	1645	6.93625	9	2884	12.1606	9	3735	15.7489	9	1903	8.02412	9	5034	21.2262	9	2138	9.01501	9	3786	15.9639	9	3656	15.4158	9	2953	12.4515	9	2399	10.1155	9	2923	12.325	9	2468	10.4065	9	2685	11.3215
10	3483	14.6863	10	2595	10.942	10	2009	8.47107	10	2556	10.7775	10	3187	13.4382	10	1597	6.73385	10	6116	25.7885	10	3018	12.7256	10	2363	9.96374	10	3955	16.6765	10	2361	9.9553	10	3258	13.7376	10	2834	11.9497	10	2749	11.5913	10	4360	18.3842
11	2471	10.4191	11	2559	10.7902	11	2076	8.75358	11	2271	9.57581	11	2139	9.01923	11	2102	8.86321	11	4289	18.0848	11	3072	12.9533	11	3902	16.453	11	2458	10.3643	11	1743	7.34947	11	5422	22.8622	11	2078	8.76202	11	2389	10.0734	11	2425	10.2252
12	2460	10.3727	12	3423	14.4333	12	2117	8.92646	12	2972	12.5316	12	1618	6.8224	12	2295	9.67701	12	4567	19.257	12	1468	6.18991	12	2914	12.2871	12	2321	9.78664	12	2373	10.0059	12	2183	9.20476	12	3243	13.6743	12	3027	12.7635	12	2523	10.6384
13	2307	9.72761	13	3089	13.025	13	2457	10.3601	13	2995	12.6286	13	2467	10.4023	13	2101	8.859	13	5132	21.6394	13	1934	8.15483	13	4323	18.2282	13	2575	10.8576	13	1766	7.44645	13	2316	9.76556	13	2076	8.75358	13	2178	9.18367	13	3114	13.1304
14	2533	10.6806	14	1796	7.57295	14	2307	9.72761	14	2492	10.5077	14	3073	12.9575	14	3231	13.6237	14	5237	22.0821	14	2415	10.183	14	2727	11.4986	14	2536	10.6932	14	2640	11.1317	14	2038	8.59335	14	2292	9.66436	14	2124	8.95598	14	3296	13.8978
15	3503	14.7706	15	2209	9.31439	15	3134	13.2147	15	2353	9.92157	15	2121	8.94333	15	3273	13.8008	15	4979	20.9943	15	2896	12.2112	15	3280	13.8303	15	3253	13.7165	15	2226	9.38607	15	4041	17.0391	15	3500	14.758	15	3149	13.278	15	4137	17.4439
16	3574	15.07	16	2091	8.81683	16	1588	6.6959	16	2277	9.60111	16	3065	12.9238	16	1991	8.39518	16	5191	21.8882	16	2673	11.2709	16	3364	14.1845	16	3140	13.24	16	1419	5.9833	16	2445	10.3095	16	3171	13.3707	16	2449	10.3264	16	3627	15.2935
17	2027	8.54697	17	1989	8.38674	17	2399	10.1155	17	3130	13.1978	17	2684	11.3173	17	1907	8.04098	17	2920	12.3124	17	1991	8.39518	17	4434	18.6962	17	2844	11.9919	17	2633	11.1022	17	1974	8.32349	17	4110	17.3301	17	2309	9.73604	17	4139	17.4524
18	2310	9.74026	18	2559	10.7902	18	2559	10.7902	18	2865	12.0805	18	2780	11.722	18	1830	7.71631	18	2995	12.6286	18	3150	13.2822	18	3062	12.9111	18	2524	10.6426	18	2933	12.3672	18	3635	15.3272	18	4009	16.9042	18	1913	8.06628	18	4334	18.2746
19	2448	10.3221	19	2109	8.89273	19	2492	10.5077	19	2969	12.519	19	2397	10.1071	19	1725	7.27357	19	8290	34.9553	19	2274	9.58846	19	3505	14.7791	19	3691	15.5633	19	3025	12.7551	19	3025	12.7551	19	3555	14.9899	19	2523	10.6384	19	2971	12.5274
20	2979	12.5611	20	2537	10.6974	20	2117	8.92646	20	2628	11.0811	20	3088	13.0207	20	2058	8.67769	20	3960	16.6976	20	1782	7.51391	20	2440	10.2884	20	2448	10.3221	20	2667	11.2456	20	2457	10.3601	20	2582	10.8872	20	1734	7.31152	20	3751	15.8163
21	3966	16.7229	21	2979	12.5611	21	3056	12.8858	21	2554	10.7691	21	2059	8.6819	21	1873	7.89762	21	7891	33.2729	21	2246	9.4704	21	4003	16.8789	21	3060	12.9027	21	2859	12.0552	21	6610	27.8715	21	2311	9.74448	21	1697	7.15551	21	2857	12.0467
22	2839	11.9708	22	2990	12.6075	22	2600	10.9631	22	3321	14.0032	22	1952	8.23073	22	2882	12.1521	22	3173	13.3792	22	2561	10.7986	22	3430	14.4628	22	3062	12.9111	22	2927	12.3419	22	4451	18.7679	22	2549	10.748	22	2485	10.4782	22	3377	14.2393
23	2802	11.8148	23	2847	12.0046	23	2162	9.11621	23	2301	9.70231	23	3463	14.602	23	2604	10.9799	23	5164	21.7743	23	2188	9.22584	23	2695	11.3636	23	3279	13.8261	23	2837	11.9624	23	1567	6.60735	23	3290	13.8725	23	2698	11.3763	23	4098	17.2795
24	3446	14.5303	24	2367	9.9806	24	1715	7.2314	24	3220	13.5773	24	2042	8.61022	24	1455	6.1351	24	3055	12.8816	24	2796	11.7895	24	5029	21.2051	24	2780	11.722	24	3271	13.7924	24	2033	8.57227	24	5778	24.3633	24	1863	7.85546	24	2980	12.5654
25	3484	14.6905	25	2155	9.08669	25	1984	8.36566	25	2678	11.292	25	2984	12.5822	25	1498	6.31641	25	6489	27.3613	25	2042	8.61022	25	5269	22.2171	25	4785	20.1763	25	2998	12.6413	25	2488	10.4908	25	3228	13.6111	25	2335	9.84567	25	3321	14.0032
26	2504	10.5583	26	1994	8.40783	26	2377	10.0228	26	1711	7.21454	26	2230	9.40293	26	3247	13.6912	26	5196	21.9093	26	2517	10.6131	26	4642	19.5733	26	4008	16.9	26	2396	10.1029	26	2392	10.086	26	2631	11.0938	26	3401	14.3405	26	2789	11.76
27	2678	11.292	27	1619	6.82661	27	2191	9.23849	27	2500	10.5414	27	3522	14.8507	27	2808	11.8401	27	3671	15.479	27	2208	9.31017	27	2261	9.53365	27	2714	11.4438	27	2348	9.90049	27	2342	9.87519	27	3206	13.5183	27	2743	11.566	27	2902	12.2365
28	2606	10.9884	28	2372	10.0017	28	2852	12.0256	28	2841	11.9793	28	2675	11.2793	28	2468	10.4065	28	5500	23.1911	28	1953	8.23495	28	2885	12.1648	28	3313	13.9695	28	3959	16.6934	28	3682	15.5254	28	3393	14.3068	28	2683	11.313	28	2743	11.566
29	2178	9.18367	29	2504	10.5583	29	1621	6.83505	29	2098	8.84635	29	2910	12.2702	29	1943	8.19278	29	5248	22.1285	29	2437	10.2758	29	4011	16.9126	29	2752	11.604	29	3074	12.9617	29	3476	14.6568	29	2875	12.1226	29	3558	15.0025	29	5656	23.8489
30	2162	9.11621	30	2100	8.85478	30	1915	8.07472	30	2618	11.039	30	2899	12.2238	30	1993	8.40361	30	4231	17.8403	30	2613	11.0179	30	4561	19.2317	30	3356	14.1508	30	2194	9.25114	30	1929	8.13375	30	2834	11.9497	30	1853	7.81329	30	2582	10.8872
31	2414	10.1788	31	2160	9.10778	31	2627	11.0769	31	3296	13.8978	31	3266	13.7713	31	1982	8.35723	31	5069	21.3738	31	1689	7.12177	31	2281	9.61798	31	3202	13.5014	31	2426	10.2294	31	5935	25.0253	31	2834	11.9497	31	2302	9.70653	31	4525	19.0799
32	3744	15.7868	32	1754	7.39585	32	3039	12.8141	32	2517	10.6131	32	2026	8.54276	32	3459	14.5851	32	5267	22.2086	32	1771	7.46753	32	3251	13.708	32	3477	14.661	32	2641	11.1359	32	3528	14.876	32	2744	11.5702	32	2266	9.55473	32	3840	16.1916
33	2225	9.38185	33	3152	13.2906	33	2029	8.55541	33	2736	11.5365	33	1933	8.15062	33	2793	11.7769	33	4462	18.8143	33	4371	18.4306	33	3000	12.6497	33	3091	13.0334	33	2416	10.1872	33	3072	12.9533	33	3184	13.4255	33	1475	6.21943	33	3940	16.6133
34	2472	10.4233	34	2128	8.97285	34	1935	8.15905	34	3564	15.0278	34	2097	8.84213	34	1893	7.98195	34	3131	13.2021	34	2434	10.2631	34	3021	12.7382	34	2845	11.9961	34	2811	11.8528	34	3363	14.1803	34	2629	11.0853	34	1904	8.02834	34	3047	12.8479
35	2443	10.3011	35	2159	9.10356	35	2220	9.36077	35	2585	10.8998	35	2409	10.1577	35	1988	8.38253	35	3593	15.1501	35	2539	10.7059	35	2952	12.4473	35	2526	10.651	35	4167	17.5704	35	4429	18.6752	35	3868	16.3097	35	2761	11.6419	35	3559	15.0067
36	2890	12.1859	36	2385	10.0565	36	2111	8.90116	36	2284	9.63063	36	2430	10.2462	36	2026	8.54276	36	5187	21.8713	36	2698	11.3763	36	3368	14.2014	36	2672	11.2667	36	2411	10.1661	36	4103	17.3006	36	3808	16.0567	36	2966	12.5063	36	4103	17.3006
37	2783	11.7347	37	3823	16.1199	37	2775	11.701	37	3904	16.4615	37	2045	8.62287	37	2984	12.5822	37	2950	12.4389	37	2219	9.35655	1	2510	10.5836	37	3540	14.9266	37	2467	10.4023	37	4011	16.9126	37	2032	8.56806	37	1856	7.82594	37	3736	15.7531
38	2174	9.16681	38	3218	13.5689	38	2879	12.1395	38	3487	14.7032	38	1890	7.9693	38	2372	10.0017	38	2743	11.566	38	2414	10.1788	2	2736	11.5365	38	3075	12.9659	38	2892	12.1943	38	2953	12.4515	38	2660	11.2161	38	2239	9.44088	38	3491	14.72
39	3655	15.4115	39	2350	9.90892	39	2850	12.0172	39	2894	12.2027	39	2448	10.3221	39	2579	10.8745	39	4613	19.451	39	2302	9.70653	3	3347	14.1128	39	2744	11.5702	39	2708	11.4185	39	3440	14.505	39	2698	11.3763	39	1727	7.282	39	3107	13.1009
40	2890	12.1859	40	2133	8.99393	40	1624	6.8477	40	2370	9.99325	40	2311	9.74448	40	2430	10.2462	40	5873	24.7639	40	2138	9.01501	4	3077	12.9744	40	3845	16.2127	40	3151	13.2864	40	4276	18.03	40	2803	11.819	40	2501	10.5456	40	2883	12.1564
41	3255	13.7249	41	2826	11.916	41	2620	11.0474	41	2255	9.50835	41	4689	19.7715	41	2775	11.701	41	5326	22.4574	41	2072	8.73672	5	4023	16.9632	41	4004	16.8831	41	2485	10.4782	41	4839	20.4039	41	3470	14.6315	41	2191	9.23849	41	3059	12.8985
42	3032	12.7846	42	2726	11.4943	42	2616	11.0305	42	2275	9.59268	42	2304	9.71496	42	3571	15.0573	42	4852	20.4588	42	1707	7.19767	6	2049	8.63974	42	4849	20.4461	42	2860	12.0594	42	4003	16.8789	42	3183	13.4213	42	1667	7.02901	42	3642	15.3567
43	2248	9.47883	43	3003	12.6623	43	2168	9.14151	43	2158	9.09934	43	2757	11.6251	43	1836	7.74161	43	4941	20.834	43	2173	9.16259	7	3151	13.2864	43	2916	12.2955	43	2815	11.8696	43	3252	13.7123	43	2375	10.0143	43	1955	8.24338	43	3165	13.3454
44	2567	10.8239	44	1962	8.2729	44	2120	8.93911	44	2737	11.5407	44	2803	11.819	44	1761	7.42537	44	4899	20.6569	44	2673	11.2709	8	3765	15.8754	44	5385	22.7062	44	1908	8.0452	44	2523	10.6384	44	3967	16.7271	44	2952	12.4473	44	3132	13.2063
45	3630	15.3061	45	2313	9.75291	45	1607	6.77602	45	3278	13.8219	45	2001	8.43734	45	1874	7.90184	45	4566	19.2528	45	2691	11.3468	9	2172	9.15837	45	5255	22.158	45	3456	14.5724	45	2747	11.5829	45	2261	9.53365	45	2415	10.183	45	3555	14.9899
46	5370	22.6429	46	1664	7.01636	46	2500	10.5414	46	2766	11.663	46	2657	11.2034	46	1673	7.05431	46	3615	15.2429	46	2318	9.77399	10	2274	9.58846	46	5167	21.787	46	2259	9.52522	46	2007	8.46264	46	3951	16.6596	46	1882	7.93557	46	3718	15.6772
47	2567	10.8239	47	2510	10.5836	47	3290	13.8725	47	2632	11.098	47	3127	13.1852	47	2227	9.39029	47	4615	19.4594	47	2701	11.3889	11	3016	12.7172	47	4566	19.2528	47	2598	10.9546	47	2461	10.377	47	3722	15.694	47	1891	7.97352	47	2498	10.533
48	5373	22.6556	48	1897	7.99882	48	2600	10.9631	48	2047	8.6313	48	3071	12.9491	48	1961	8.26868	48	3599	15.1754	48	2224	9.37764	12	3080	12.987	48	2753	11.6082	48	3854	16.2506	48	2058	8.67769	48	2154	9.08248	48	2074	8.74515	48	4231	17.8403
49	2710	11.4269	49	2301	9.70231	49	2974	12.5401	49	2142	9.03188	49	2329	9.82037	49	2631	11.0938	49	3497	14.7453	49	3496	14.7411	13	2562	10.8028	49	2695	11.3636	49	2938	12.3883	49	2318	9.77399	49	4883	20.5895	49	3325	14.0201	49	3290	13.8725
50	3109	13.1093	50	3463	14.602	50	2339	9.86254	50	2891	12.1901	50	3463	14.602	50	2735	11.5323	50	4371	18.4306	50	3430	14.4628	14	2941	12.4009	50	3927	16.5584	1	2518	10.6173	50	2181	9.19632	50	4124	17.3891	50	2918	12.3039	50	2522	10.6342
51	3108	13.1051	51	2484	10.4739	51	2586	10.904	51	2952	12.4473	51	2883	12.1564	51	1757	7.4085	51	3879	16.356	51	2459	10.3685	15	3303	13.9273	51	3752	15.8205	2	2157	9.09513	51	2729	11.507	51	4876	20.56	51	2103	8.86743	51	2850	12.0172
52	2979	12.5611	52	1945	8.20121	52	2784	11.7389	52	3248	13.6954	52	1749	7.37477	52	1797	7.57716	52	3719	15.6814	52	3301	13.9189	16	1924	8.11267	52	3451	14.5514	3	1434	6.04655	52	4062	17.1277	52	3370	14.2098	52	2747	11.5829	52	2363	9.96374
53	2386	10.0607	53	2350	9.90892	53	2701	11.3889	53	2153	9.07826	53	2846	12.0003	53	2819	11.8865	53	4690	19.7757	53	2959	12.4768	17	2218	9.35234	53	3028	12.7678	4	3033	12.7888	53	2571	10.8408	53	3249	13.6996	53	1528	6.44291	53	2309	9.73604
54	2097	8.84213	54	2390	10.0776	54	1436	6.05498	54	1979	8.34458	54	2648	11.1655	54	2880	12.1437	1	3547	14.9561	54	2317	9.76978	18	2203	9.28909	54	2748	11.5871	5	3876	16.3434	54	2215	9.33969	54	3240	13.6617	54	2967	12.5105	54	3822	16.1157
55	3018	12.7256	55	3456	14.5724	55	1734	7.31152	55	2930	12.3545	55	2618	11.039	55	2624	11.0643	2	6853	28.8961	55	2563	10.8071	19	3130	13.1978	55	3256	13.7291	6	3046	12.8436	55	5371	22.6472	55	2986	12.5907	55	2842	11.9835	55	3198	13.4846
56	2537	10.6974	56	3972	16.7482	56	2424	10.2209	56	2953	12.4515	56	2816	11.8738	56	1530	6.45134	3	5805	24.4771	56	3242	13.6701	20	5305	22.3689	56	3461	14.5935	7	2844	11.9919	56	3769	15.8922	56	4383	18.4812	56	1964	8.28133	56	3726	15.7109
57	2742	11.5618	57	2701	11.3889	57	3707	15.6308	57	2584	10.8956	57	2009	8.47107	57	1494	6.29954	4	5389	22.7231	57	4289	18.0848	21	4665	19.6703	57	3543	14.9393	8	2926	12.3377	57	2895	12.2069	57	1894	7.98617	57	2820	11.8907	57	3289	13.8683
58	2681	11.3046	58	1617	6.81818	58	1685	7.10491	58	2368	9.98482	58	1842	7.76691	58	1491	6.28689	5	9298	39.2056	58	1273	5.36768	22	1917	8.08315	58	2898	12.2196	9	2288	9.6475	58	2473	10.4276	58	2254	9.50413	58	2743	11.566	58	4126	17.3975
59	3771	15.9007	59	2045	8.62287	59	1546	6.51881	59	2091	8.81683	59	1964	8.28133	59	1953	8.23495	6	3181	13.4129	59	1759	7.41693	23	2406	10.145	59	2255	9.50835	10	2921	12.3166	59	3215	13.5562	59	1962	8.2729	59	2972	12.5316	59	3524	14.8592
1	2980	12.5654	60	2200	9.27644	60	4159	17.5367	60	1606	6.7718	60	2075	8.74937	60	2041	8.606	7	2531	10.6721	60	1900	8.01147	24	2719	11.4648	60	3779	15.9344	11	1941	8.18435	60	2460	10.3727	60	2243	9.45775	60	3127	13.1852	60	3557	14.9983
2	3265	13.7671	61	2759	11.6335	61	3702	15.6097	61	2035	8.58071	61	1395	5.8821	61	2374	10.0101	8	3670	15.4748	61	2077	8.7578	25	4018	16.9421	61	2907	12.2575	12	1528	6.44291	61	2544	10.7269	61	2804	11.8232	61	2784	11.7389	61	4139	17.4524
3	3471	14.6357	62	2562	10.8028	62	3416	14.4038	62	2096	8.83792	62	1699	7.16394	62	1756	7.40428	9	3099	13.0671	62	1841	7.76269	26	2040	8.60179	62	4187	17.6547	13	1680	7.08383	62	5518	23.267	62	3104	13.0882	62	2930	12.3545	62	3646	15.3736
4	2846	12.0003	63	2194	9.25114	63	2587	10.9082	63	2789	11.76	63	1723	7.26514	63	1443	6.0845	10	3125	13.1768	63	2034	8.57649	27	1557	6.56519	63	2672	11.2667	14	2531	10.6721	63	2456	10.3559	63	3625	15.285	63	2144	9.04031	1	2833	11.9455
5	3095	13.0503	64	3329	14.0369	64	1794	7.56451	64	1844	7.77534	64	2221	9.36499	64	3684	15.5338	11	4047	17.0644	64	1529	6.44712	28	1618	6.8224	64	2165	9.12886	15	2279	9.60955	64	3640	15.3483	64	3112	13.1219	64	1813	7.64463	2	2088	8.80418
6	3605	15.2007	65	1813	7.64463	65	2836	11.9582	65	3025	12.7551	65	2931	12.3587	65	3303	13.9273	12	4011	16.9126	65	3315	13.9779	29	2103	8.86743	65	4182	17.6337	16	3267	13.7755	65	3513	14.8128	65	2026	8.54276	65	2761	11.6419	3	3095	13.0503
7	2192	9.24271	66	1684	7.10069	66	1728	7.28622	66	3535	14.9055	66	2028	8.55119	66	2872	12.11	13	5181	21.846	66	2203	9.28909	30	2073	8.74093	66	4192	17.6758	17	2336	9.84989	66	2216	9.3439	66	3533	14.8971	66	1907	8.04098	4	2061	8.69034
8	2596	10.9462	67	1950	8.2223	67	2036	8.58492	67	2502	10.5498	67	2091	8.81683	67	2831	11.9371	14	3783	15.9513	67	2247	9.47462	31	3829	16.1452	67	3745	15.791	18	2227	9.39029	67	2944	12.4136	67	2442	10.2968	67	2071	8.7325	5	2931	12.3587
9	3315	13.9779	68	2445	10.3095	68	1929	8.13375	68	1963	8.27711	68	3346	14.1086	68	1747	7.36633	15	3771	15.9007	68	3919	16.5247	32	4574	19.2866	1	3029	12.772	19	2046	8.62709	68	2642	11.1402	68	4118	17.3638	68	1602	6.75493	6	2105	8.87586
10	3322	14.0074	69	2778	11.7136	69	4415	18.6161	69	2321	9.78664	69	2085	8.79153	69	1898	8.00304	16	3133	13.2105	69	2485	10.4782	33	3122	13.1641	2	3012	12.7003	20	3165	13.3454	69	4024	16.9674	69	3045	12.8394	69	2387	10.0649	7	3398	14.3279
11	3045	12.8394	70	3627	15.2935	70	2002	8.44156	70	2406	10.145	70	1851	7.80486	70	2320	9.78243	17	4393	18.5234	70	2137	9.01079	34	3290	13.8725	3	3392	14.3026	21	2337	9.85411	70	3491	14.72	70	3215	13.5562	70	2411	10.1661	8	2606	10.9884
12	3498	14.7495	71	1790	7.54765	71	1899	8.00725	71	2061	8.69034	71	2416	10.1872	71	2079	8.76623	18	3703	15.6139	71	2049	8.63974	35	2791	11.7684	4	5623	23.7097	22	1775	7.4844	71	4242	17.8867	71	4221	17.7981	71	2524	10.6426	9	2987	12.5949
13	3468	14.623	72	2496	10.5245	72	5181	21.846	72	2730	11.5112	72	1650	6.95733	72	1601	6.75072	19	5273	22.2339	72	2014	8.49216	36	2306	9.72339	5	5498	23.1827	23	2620	11.0474	72	3989	16.8199	1	2460	10.3727	72	2320	9.78243	10	2364	9.96795
14	2378	10.027	73	1728	7.28622	73	3717	15.673	73	2573	10.8492	73	1574	6.63687	73	1368	5.76826	20	4223	17.8065	73	1206	5.08517	37	2054	8.66082	6	3115	13.1346	24	1906	8.03677	73	2697	11.3721	2	2574	10.8534	73	3100	13.0713	11	3557	14.9983
15	4229	17.8318	74	2009	8.47107	74	4283	18.0595	74	2075	8.74937	74	2190	9.23427	74	2530	10.6679	21	5664	23.8826	74	2340	9.86676	38	2481	10.4613	7	3189	13.4466	25	2329	9.82037	74	2954	12.4557	3	3062	12.9111	74	2645	11.1528	12	4673	19.704
16	3443	14.5176	75	2597	10.9504	75	2317	9.76978	75	2292	9.66436	75	2298	9.68966	75	2556	10.7775	22	3966	16.7229	75	2978	12.5569	39	2793	11.7769	8	3411	14.3827	26	1983	8.36144	75	3705	15.6224	4	3610	15.2218	75	2261	9.53365	13	4731	19.9486
17	2645	11.1528	1	3187	13.4382	76	3225	13.5984	76	3160	13.3243	76	1999	8.42891	76	2821	11.8949	23	3229	13.6153	76	2352	9.91736	40	2581	10.8829	9	2508	10.5751	27	3090	13.0292	1	3142	13.2484	5	3472	14.6399	76	3129	13.1936	14	2760	11.6377
18	2514	10.6004	2	1979	8.34458	77	2036	8.58492	77	2476	10.4402	77	2909	12.266	77	2376	10.0186	24	4254	17.9373	77	3029	12.772	41	3553	14.9814	10	2516	10.6089	28	2642	11.1402	2	3660	15.4326	6	2819	11.8865	77	1511	6.37123	15	3830	16.1494
19	2554	10.7691	3	2019	8.51324	78	1889	7.96509	78	2762	11.6461	78	3451	14.5514	78	2665	11.2371	25	4962	20.9226	78	2951	12.4431	42	2731	11.5154	11	3589	15.1332	29	2400	10.1198	3	4123	17.3849	7	3345	14.1044	78	2090	8.81262	16	2710	11.4269
20	4024	16.9674	4	2188	9.22584	79	2189	9.23006	79	2466	10.398	79	4314	18.1903	79	2149	9.06139	26	3667	15.4621	79	2042	8.61022	43	3417	14.408	12	3084	13.0039	30	2928	12.3461	4	4475	18.8691	8	2574	10.8534	79	2100	8.85478	17	2756	11.6208
21	2324	9.79929	5	1650	6.95733	80	1628	6.86456	80	1723	7.26514	80	2989	12.6033	80	1946	8.20543	27	2411	10.1661	80	2767	11.6672	44	2969	12.519	13	2676	11.2835	31	4937	20.8172	5	3618	15.2555	9	2283	9.62641	80	3364	14.1845	18	2676	11.2835
22	4386	18.4938	6	3508	14.7917	81	2854	12.0341	81	3060	12.9027	81	2737	11.5407	81	1718	7.24405	28	4666	19.6745	81	1836	7.74161	45	2676	11.2835	14	2839	11.9708	32	1993	8.40361	6	2525	10.6468	10	2600	10.9631	81	2105	8.87586	19	1941	8.18435
23	2901	12.2322	7	2125	8.9602	82	2437	10.2758	82	2267	9.55895	82	2668	11.2498	82	1423	6.00017	29	4096	17.271	82	2688	11.3341	46	3166	13.3496	15	2493	10.5119	33	2489	10.495	7	3762	15.8627	11	2804	11.8232	82	1672	7.05009	20	2946	12.422
24	2706	11.41	8	3371	14.214	83	2931	12.3587	83	2950	12.4389	83	1857	7.83016	83	2135	9.00236	30	5749	24.241	83	1902	8.0199	47	2282	9.6222	16	2560	10.7944	34	2736	11.5365	8	3045	12.8394	12	3889	16.3982	83	2791	11.7684	21	2936	12.3798
25	2505	10.5625	9	2719	11.4648	84	3249	13.6996	84	2493	10.5119	84	3238	13.6532	84	2582	10.8872	31	5862	24.7175	84	1986	8.37409	48	3906	16.4699	17	2848	12.0088	35	2113	8.9096	9	2703	11.3974	13	2631	11.0938	84	2455	10.3517	22	2761	11.6419
26	2535	10.689	10	2142	9.03188	85	2402	10.1282	85	2363	9.96374	85	1855	7.82172	85	1913	8.06628	32	4972	20.9647	85	2365	9.97217	49	4131	17.4186	18	2575	10.8576	36	2124	8.95598	10	3369	14.2056	14	3082	12.9954	85	1758	7.41272	23	3954	16.6723
27	2678	11.292	11	2309	9.73604	86	1898	8.00304	86	2622	11.0558	86	2517	10.6131	86	2708	11.4185	33	4602	19.4046	86	1946	8.20543	50	4131	17.4186	19	3577	15.0826	37	1612	6.7971	11	3892	16.4109	15	3491	14.72	86	2271	9.57581	24	4035	17.0138
28	3472	14.6399	12	1733	7.3073	87	2561	10.7986	87	2476	10.4402	87	2302	9.70653	87	2265	9.55051	34	3889	16.3982	87	2725	11.4901	51	2084	8.78732	20	3321	14.0032	38	2691	11.3468	12	4154	17.5156	16	3719	15.6814	87	1870	7.88497	25	2671	11.2624
29	4369	18.4222	13	2331	9.82881	88	2681	11.3046	88	2007	8.46264	88	2270	9.5716	88	2295	9.67701	35	3432	14.4712	88	1981	8.35301	52	3125	13.1768	21	4050	17.0771	39	1952	8.23073	13	2200	9.27644	17	3317	13.9863	88	3069	12.9406	26	2938	12.3883
30	3631	15.3103	14	3471	14.6357	89	2238	9.43667	89	2315	9.76134	89	1231	5.19059	89	2525	10.6468	36	5431	22.9002	89	3720	15.6856	53	2143	9.03609	22	2566	10.8197	40	1887	7.95665	14	2746	11.5787	18	3164	13.3412	89	2633	11.1022	27	3972	16.7482
31	2518	10.6173	15	3238	13.6532	90	2327	9.81194	90	3451	14.5514	90	3698	15.5928	1	2660	11.2161	37	4728	19.9359	90	2954	12.4557	54	2235	9.42402	23	4943	20.8425	41	1949	8.21808	15	2554	10.7691	19	2920	12.3124	90	2751	11.5998	28	4819	20.3196
32	2687	11.3299	16	2446	10.3137	91	2441	10.2926	91	1957	8.25181	91	2143	9.03609	2	2566	10.8197	38	3145	13.2611	91	2886	12.169	55	2641	11.1359	24	4351	18.3463	42	3230	13.6195	16	3720	15.6856	20	2827	11.9202	91	2611	11.0094	29	3329	14.0369
33	3394	14.311	17	3072	12.9533	92	2115	8.91803	92	1674	7.05853	92	1787	7.535	3	2825	11.9118	39	5210	21.9683	92	1795	7.56873	56	3154	13.299	25	2805	11.8275	43	2029	8.55541	17	2561	10.7986	21	2388	10.0692	92	3490	14.7158	30	3396	14.3194
34	3190	13.4508	18	2805	11.8275	93	2673	11.2709	93	3255	13.7249	1	2270	9.5716	4	2667	11.2456	40	4092	17.2542	93	2216	9.3439	57	3614	15.2387	26	2224	9.37764	44	2049	8.63974	18	2911	12.2744	22	4251	17.9246	93	2748	11.5871	31	5448	22.9718
35	2673	11.2709	19	3060	12.9027	94	1988	8.38253	94	2754	11.6124	2	2238	9.43667	5	2380	10.0354	41	3981	16.7861	94	2702	11.3932	58	4134	17.4313	27	2702	11.3932	45	1780	7.50548	19	2808	11.8401	23	2944	12.4136	94	2985	12.5864	32	3459	14.5851
36	2332	9.83302	20	2574	10.8534	95	2887	12.1732	95	2357	9.93844	3	3076	12.9701	6	2304	9.71496	42	3806	16.0482	95	2751	11.5998	59	2860	12.0594	28	2730	11.5112	46	1609	6.78445	20	2619	11.0432	24	4467	18.8354	95	1674	7.05853	33	3853	16.2464
37	2171	9.15416	21	2526	10.651	96	2560	10.7944	1	2189	9.23006	4	1755	7.40007	7	2295	9.67701	43	5396	22.7526	96	2445	10.3095	60	3065	12.9238	29	5696	24.0175	47	2175	9.17102	21	1853	7.81329	25	2279	9.60955	96	1863	7.85546	34	2085	8.79153
38	2835	11.954	22	1703	7.18081	97	4015	16.9295	2	1382	5.82729	5	1564	6.5947	8	1658	6.99106	44	3848	16.2253	97	2638	11.1233	61	3968	16.7313	30	4594	19.3709	48	1868	7.87654	22	1604	6.76337	26	3213	13.5478	97	3534	14.9013	35	2392	10.086
39	2635	11.1106	23	2430	10.2462	98	3288	13.8641	3	2320	9.78243	6	3080	12.987	9	1700	7.16816	45	3586	15.1206	98	2065	8.7072	62	2582	10.8872	31	3176	13.3918	49	4278	18.0385	23	3330	14.0412	27	3596	15.1628	98	2336	9.84989	36	4394	18.5276
40	2654	11.1908	24	2201	9.28065	99	2398	10.1113	4	2307	9.72761	7	2396	10.1029	10	1337	5.63754	46	3409	14.3743	99	2939	12.3925	63	2626	11.0727	32	2411	10.1661	50	2740	11.5534	24	2506	10.5667	28	2827	11.9202	99	3208	13.5267	37	3282	13.8388
41	2505	10.5625	25	3408	14.37	100	1546	6.51881	5	2205	9.29752	8	2281	9.61798	11	1834	7.73318	47	3962	16.706	100	3252	13.7123	64	2667	11.2456	33	3582	15.1037	51	2149	9.06139	25	2149	9.06139	29	3206	13.5183	1	3241	13.6659	38	4378	18.4601
42	5619	23.6929	26	3004	12.6666	101	2572	10.845	6	2059	8.6819	9	2809	11.8443	12	1714	7.22719	48	5443	22.9508	101	3371	14.214	65	1475	6.21943	34	2668	11.2498	52	2747	11.5829	26	4413	18.6077	30	4180	17.6252	2	2807	11.8359	39	4345	18.321
43	4097	17.2753	27	1807	7.61933	102	3656	15.4158	7	2730	11.5112	10	2510	10.5836	13	2097	8.84213	49	4396	18.536	102	2749	11.5913	66	2515	10.6047	35	4338	18.2914	53	2281	9.61798	27	2324	9.79929	31	2095	8.8337	3	1958	8.25603	40	4670	19.6913
44	2695	11.3636	28	2020	8.51746	1	3103	13.084	8	2063	8.69877	11	2447	10.3179	14	2455	10.3517	50	3991	16.8283	103	2380	10.0354	67	2044	8.61865	36	2742	11.5618	54	3291	13.8767	28	3705	15.6224	32	2795	11.7853	4	1861	7.84702	41	3461	14.5935
45	3163	13.337	29	2536	10.6932	2	1893	7.98195	9	1997	8.42048	12	2700	11.3847	15	2025	8.53854	51	3545	14.9477	104	1802	7.59825	68	2959	12.4768	37	3014	12.7087	55	2282	9.6222	29	3495	14.7369	33	3854	16.2506	5	2583	10.8914	42	2889	12.1816
46	3052	12.8689	30	2724	11.4859	3	2393	10.0902	10	2600	10.9631	13	2965	12.5021	16	1930	8.13797	52	5322	22.4405	105	1746	7.36212	69	3051	12.8647	38	3112	13.1219	56	2277	9.60111	30	2397	10.1071	34	5442	22.9465	6	2339	9.86254	43	3305	13.9357
47	3623	15.2766	31	1998	8.42469	4	2006	8.45842	11	3044	12.8352	14	1746	7.36212	17	1586	6.68747	53	2207	9.30595	106	2146	9.04874	70	2383	10.0481	39	2479	10.4529	57	3242	13.6701	31	2565	10.8155	35	3296	13.8978	7	2583	10.8914	44	3442	14.5134
48	3076	12.9701	32	2073	8.74093	5	2431	10.2505	12	2045	8.62287	15	4827	20.3533	18	1912	8.06207	54	3919	16.5247	107	2424	10.2209	71	3963	16.7102	40	2391	10.0818	58	1851	7.80486	32	3051	12.8647	36	2719	11.4648	8	1787	7.535	45	3403	14.349
49	3643	15.3609	33	1907	8.04098	6	2024	8.53432	13	2357	9.93844	16	2348	9.90049	19	1603	6.75915	55	3298	13.9062	108	3038	12.8099	72	2279	9.60955	41	3709	15.6392	59	2796	11.7895	33	2961	12.4852	37	2864	12.0762	9	1613	6.80132	46	2864	12.0762
50	3351	14.1297	34	1802	7.59825	7	1810	7.63198	14	3421	14.4249	17	3522	14.8507	20	1934	8.15483	56	4425	18.6583	109	2481	10.4613	73	1817	7.66149	42	2415	10.183	60	3393	14.3068	34	3167	13.3539	38	4750	20.0287	10	2175	9.17102	47	3204	13.5099
51	3066	12.928	35	2324	9.79929	8	2725	11.4901	15	2639	11.1275	18	2425	10.2252	21	1308	5.51526	57	4143	17.4692	110	2521	10.63	74	3796	16.0061	43	2802	11.8148	61	2974	12.5401	35	3169	13.3623	39	2407	10.1493	11	3485	14.6947	48	2176	9.17524
52	3588	15.129	36	6156	25.9572	9	3318	13.9906	16	2134	8.99814	19	2337	9.85411	22	3962	16.706	58	4112	17.3385	111	2008	8.46686	75	2757	11.6251	44	2434	10.2631	62	2507	10.5709	36	2672	11.2667	40	1965	8.28555	12	2008	8.46686	49	3063	12.9153
53	3157	13.3117	37	2470	10.4149	10	2977	12.5527	17	1649	6.95311	20	2623	11.06	23	3113	13.1262	59	4107	17.3174	112	2754	11.6124	76	2849	12.013	45	2371	9.99747	63	2296	9.68123	37	2953	12.4515	41	2537	10.6974	13	2027	8.54697	50	2554	10.7691
54	2728	11.5028	38	1873	7.89762	11	2169	9.14572	18	2558	10.786	21	2397	10.1071	24	2705	11.4058	60	3578	15.0869	113	2136	9.00658	77	3222	13.5858	46	3032	12.7846	64	2704	11.4016	38	1875	7.90605	42	2744	11.5702	14	2566	10.8197	51	2648	11.1655
55	2984	12.5822	39	4228	17.8276	12	2667	11.2456	19	2627	11.0769	22	1679	7.07961	25	1848	7.79221	61	4785	20.1763	114	2184	9.20897	78	2543	10.7227	47	2954	12.4557	65	2051	8.64817	39	2482	10.4655	43	3620	15.264	15	2345	9.88784	52	3688	15.5507
56	2407	10.1493	40	1908	8.0452	13	2548	10.7438	20	2205	9.29752	23	2490	10.4992	26	1686	7.10912	62	3037	12.8057	115	4417	18.6246	79	4986	21.0238	48	2659	11.2118	66	2060	8.68612	40	2751	11.5998	44	3330	14.0412	16	4102	17.2963	53	2453	10.3432
57	2472	10.4233	41	1547	6.52302	14	2731	11.5154	21	2404	10.1366	24	1189	5.01349	27	2513	10.5962	1	5532	23.326	116	3307	13.9442	80	3254	13.7207	49	2467	10.4023	67	2234	9.4198	41	2217	9.34812	45	4019	16.9464	17	2598	10.9546	54	3454	14.564
58	2335	9.84567	42	3507	14.7875	15	2702	11.3932	22	2049	8.63974	25	1913	8.06628	28	1719	7.24827	2	2926	12.3377	117	3808	16.0567	81	3484	14.6905	50	2715	11.448	68	2116	8.92225	42	1970	8.30663	46	3020	12.734	18	2379	10.0312	55	3713	15.6561
59	3166	13.3496	43	2862	12.0678	16	1548	6.52724	23	3164	13.3412	26	1793	7.5603	29	2476	10.4402	3	5953	25.1012	118	2768	11.6714	82	3930	16.5711	51	2885	12.1648	69	2098	8.84635	43	4359	18.38	47	2886	12.169	19	3304	13.9315	56	2561	10.7986
60	2723	11.4817	44	2430	10.2462	17	3327	14.0285	24	2750	11.5955	27	1870	7.88497	30	1469	6.19413	4	3560	15.011	119	3649	15.3862	83	2458	10.3643	52	3507	14.7875	70	1797	7.57716	44	3894	16.4193	48	4016	16.9337	20	3523	14.855	57	3744	15.7868
61	4064	17.1361	45	1992	8.39939	18	1861	7.84702	25	2086	8.79575	28	4253	17.933	31	1582	6.6706	5	3583	15.1079	120	2169	9.14572	84	3561	15.0152	53	2763	11.6504	71	2027	8.54697	45	3422	14.4291	49	3093	13.0418	21	2691	11.3468	58	3736	15.7531
62	2255	9.50835	46	3191	13.4551	19	3288	13.8641	26	2289	9.65171	29	2784	11.7389	32	1482	6.24895	6	4375	18.4475	121	2109	8.89273	85	3467	14.6188	54	3557	14.9983	72	2206	9.30174	46	2757	11.6251	50	3983	16.7946	22	1786	7.53078	59	2528	10.6595
63	3530	14.8845	47	1941	8.18435	20	2945	12.4178	27	1953	8.23495	30	1898	8.00304	33	1463	6.16883	7	5407	22.799	122	2491	10.5035	86	3240	13.6617	55	4797	20.2269	73	2900	12.228	47	2694	11.3594	51	4133	17.4271	23	2044	8.61865	60	3366	14.1929
64	2575	10.8576	48	3189	13.4466	21	2514	10.6004	28	1952	8.23073	31	4624	19.4974	34	1780	7.50548	8	3715	15.6645	123	2533	10.6806	1	3275	13.8092	56	4043	17.0476	74	3024	12.7509	48	5027	21.1967	52	4604	19.4131	24	3076	12.9701	61	2359	9.94687
65	2604	10.9799	49	1733	7.3073	22	1685	7.10491	29	2562	10.8028	32	3400	14.3363	35	1994	8.40783	9	4795	20.2184	124	3493	14.7285	2	3672	15.4832	57	2672	11.2667	75	1991	8.39518	49	4167	17.5704	53	2804	11.8232	25	1761	7.42537	62	2960	12.481
66	3564	15.0278	50	1967	8.29398	23	1968	8.2982	30	2762	11.6461	33	2424	10.2209	36	2514	10.6004	10	4537	19.1305	125	2268	9.56316	3	2525	10.6468	58	2479	10.4529	76	4013	16.9211	50	2549	10.748	54	2599	10.9588	26	2355	9.93001	63	2119	8.9349
67	4164	17.5578	51	2116	8.92225	24	3040	12.8184	31	3734	15.7446	34	2086	8.79575	37	2551	10.7565	11	3119	13.1515	126	2348	9.90049	4	3298	13.9062	59	3519	14.8381	77	3106	13.0966	51	2514	10.6004	55	2456	10.3559	27	3030	12.7762	64	2404	10.1366
68	2516	10.6089	52	1932	8.1464	25	2335	9.84567	32	2035	8.58071	35	3970	16.7398	38	1970	8.30663	12	2835	11.954	127	2886	12.169	5	3626	15.2893	60	2622	11.0558	78	2218	9.35234	52	2560	10.7944	56	2747	11.5829	28	3224	13.5942	65	2108	8.88851
69	3812	16.0735	53	2819	11.8865	26	2548	10.7438	33	1751	7.3832	36	2258	9.521	39	2354	9.92579	13	2124	8.95598	128	2240	9.4451	6	3787	15.9681	61	2919	12.3081	79	2269	9.56738	53	2424	10.2209	57	3338	14.0749	29	1847	7.78799	66	4132	17.4228
70	2667	11.2456	54	4223	17.8065	27	2248	9.47883	34	2733	11.5239	37	1942	8.18856	40	2028	8.55119	14	3503	14.7706	129	2048	8.63552	7	2765	11.6588	62	2295	9.67701	80	2463	10.3854	54	2588	10.9125	58	3769	15.8922	30	2272	9.58003	67	2547	10.7396
71	3336	14.0665	55	2496	10.5245	28	1818	7.66571	35	3276	13.8135	38	3252	13.7123	41	2342	9.87519	15	2746	11.5787	130	1091	4.60027	8	2862	12.0678	63	3054	12.8774	81	2858	12.0509	55	3813	16.0778	59	3848	16.2253	31	3147	13.2695	68	3657	15.42
72	3117	13.143	56	3821	16.1115	29	2609	11.001	36	3122	13.1641	39	4616	19.4637	42	1616	6.81397	16	4496	18.9577	131	2376	10.0186	9	1968	8.2982	64	3009	12.6876	82	3428	14.4544	56	2276	9.5969	60	2681	11.3046	32	2360	9.95109	69	2334	9.84146
73	3500	14.758	57	1543	6.50616	30	1743	7.34947	37	3973	16.7524	40	2707	11.4142	43	1431	6.0339	17	3692	15.5675	132	2650	11.1739	10	2080	8.77045	65	3385	14.2731	83	2177	9.17946	57	1971	8.31084	61	2938	12.3883	33	2521	10.63	70	2963	12.4937
74	2919	12.3081	58	3762	15.8627	31	2977	12.5527	38	3451	14.5514	41	1936	8.16327	44	1215	5.12312	18	3678	15.5085	133	2009	8.47107	11	3266	13.7713	66	2950	12.4389	84	2327	9.81194	58	2418	10.1956	62	3400	14.3363	34	2521	10.63	71	4497	18.9619
75	2233	9.41558	59	3216	13.5605	32	2092	8.82105	39	2373	10.0059	42	2220	9.36077	45	2511	10.5878	19	3448	14.5387	134	3264	13.7629	12	2943	12.4093	67	3169	13.3623	85	2453	10.3432	59	2017	8.50481	63	2854	12.0341	35	2521	10.63	72	3233	13.6321
76	2185	9.21319	60	3535	14.9055	33	1828	7.70788	40	2584	10.8956	43	2358	9.94265	46	1970	8.30663	20	3894	16.4193	135	3475	14.6526	13	2645	11.1528	68	3713	15.6561	86	2112	8.90538	60	1622	6.83926	64	3924	16.5458	36	2521	10.63	73	2555	10.7733
77	3251	13.708	61	1982	8.35723	34	2198	9.268	41	2146	9.04874	44	1907	8.04098	47	2785	11.7431	21	3617	15.2513	136	2652	11.1823	14	3831	16.1537	69	2648	11.1655	87	2112	8.90538	61	3860	16.2759	65	3840	16.1916	37	2521	10.63	74	2417	10.1914
78	2145	9.04453	62	3124	13.1725	35	3944	16.6301	42	1781	7.5097	45	2084	8.78732	48	3333	14.0538	22	2727	11.4986	137	2778	11.7136	15	3442	14.5134	70	4548	19.1769	88	2796	11.7895	62	2532	10.6763	66	2559	10.7902	38	2521	10.63	75	4228	17.8276
79	2176	9.17524	63	1870	7.88497	36	2044	8.61865	43	2667	11.2456	46	1548	6.52724	49	2107	8.8843	23	4047	17.0644	138	2999	12.6455	16	3147	13.2695	71	4233	17.8487	1	2434	10.2631	63	2009	8.47107	67	2368	9.98482	39	2521	10.63	76	4105	17.309
80	2900	12.228	64	2252	9.4957	37	5929	25	44	3143	13.2527	47	2585	10.8998	50	2006	8.45842	24	3734	15.7446	139	2891	12.1901	17	1794	7.56451	72	1663	7.01214	2	2520	10.6257	64	2382	10.0439	68	3550	14.9688	40	2521	10.63	77	3941	16.6175
81	3236	13.6448	65	3271	13.7924	38	4039	17.0307	45	1996	8.41626	48	2685	11.3215	51	2395	10.0987	25	3961	16.7018	1	2489	10.495	18	2550	10.7522	73	2353	9.92157	3	3802	16.0314	65	3983	16.7946	69	1946	8.20543	41	2521	10.63	78	2241	9.44932
82	3299	13.9104	66	5387	22.7146	39	3338	14.0749	46	1903	8.02412	49	3087	13.0165	52	3392	14.3026	26	3338	14.0749	2	2211	9.32282	19	1513	6.37966	74	3462	14.5977	4	2627	11.0769	66	2569	10.8323	70	3858	16.2675	42	2521	10.63	79	2402	10.1282
83	3000	12.6497	67	3541	14.9308	40	2125	8.9602	47	1991	8.39518	50	2351	9.91314	53	1432	6.03812	27	3895	16.4235	3	2199	9.27222	20	2163	9.12043	75	2364	9.96795	5	1928	8.12953	67	2426	10.2294	71	3056	12.8858	43	2521	10.63	80	3000	12.6497
84	3106	13.0966	68	2254	9.50413	41	2462	10.3812	48	2058	8.67769	51	2929	12.3503	54	1998	8.42469	28	3332	14.0496	4	2213	9.33125	21	3175	13.3876	76	2043	8.61444	6	2388	10.0692	68	3320	13.999	72	2715	11.448	44	2521	10.63	81	2267	9.55895
85	1962	8.2729	1	3823	16.1199	42	3248	13.6954	49	1444	6.08872	52	1939	8.17591	55	3320	13.999	29	3645	15.3694	5	3220	13.5773	22	2067	8.71564	77	3247	13.6912	7	3856	16.2591	69	2793	11.7769	73	2762	11.6461	45	2521	10.63	82	3712	15.6519
86	2929	12.3503	2	2178	9.18367	43	3169	13.3623	50	2844	11.9919	53	1983	8.36144	56	2523	10.6384	30	2742	11.5618	6	2435	10.2673	23	2479	10.4529	78	3736	15.7531	8	2393	10.0902	70	2732	11.5196	74	3142	13.2484	46	2521	10.63	83	3566	15.0363
1	2934	12.3714	3	3282	13.8388	44	2147	9.05296	51	2502	10.5498	54	1737	7.32417	57	3058	12.8942	31	5242	22.1032	7	2664	11.2329	24	3878	16.3518	79	3342	14.0918	9	3342	14.0918	71	3550	14.9688	75	3591	15.1417	47	2383	10.0481	84	3199	13.4888
2	3683	15.5296	4	2255	9.50835	45	2555	10.7733	52	3822	16.1157	55	1899	8.00725	58	1837	7.74583	32	4736	19.9696	8	4323	18.2282	25	3063	12.9153	80	3823	16.1199	10	2508	10.5751	72	2864	12.0762	76	2638	11.1233	48	2511	10.5878	85	3949	16.6512
3	3883	16.3729	5	2216	9.3439	46	1958	8.25603	53	2147	9.05296	56	1881	7.93135	59	2292	9.66436	33	4286	18.0722	9	3493	14.7285	26	6076	25.6198	81	2985	12.5864	11	3033	12.7888	73	2722	11.4775	77	2050	8.64395	49	2049	8.63974	1	2289	9.65171
4	2679	11.2962	6	2378	10.027	47	2160	9.10778	54	2704	11.4016	57	2384	10.0523	60	2142	9.03188	34	4158	17.5325	10	3512	14.8086	27	3137	13.2274	82	3370	14.2098	12	2153	9.07826	74	2820	11.8907	1	2933	12.3672	50	2206	9.30174	2	2167	9.13729
5	2060	8.68612	7	2328	9.81616	48	2779	11.7178	55	2231	9.40715	58	2998	12.6413	61	2828	11.9244	35	3528	14.876	11	3382	14.2604	28	3460	14.5893	83	3305	13.9357	13	2560	10.7944	75	2288	9.6475	2	3876	16.3434	51	2692	11.351	3	2575	10.8576
6	2486	10.4824	8	2063	8.69877	49	2620	11.0474	56	2894	12.2027	59	2192	9.24271	62	1478	6.23208	36	3358	14.1592	12	2863	12.072	29	3254	13.7207	84	3002	12.6581	14	2247	9.47462	76	2127	8.96863	3	4217	17.7812	52	1641	6.91938	4	3414	14.3953
7	2214	9.33547	9	3126	13.181	50	2179	9.18789	57	2143	9.03609	60	2354	9.92579	63	1672	7.05009	37	1943	8.19278	13	2432	10.2547	30	2960	12.481	85	2920	12.3124	15	3061	12.9069	77	2549	10.748	4	3566	15.0363	53	3107	13.1009	5	2162	9.11621
8	3818	16.0988	10	2961	12.4852	51	1831	7.72053	58	3139	13.2358	61	2573	10.8492	64	2152	9.07404	38	2659	11.2118	14	2095	8.8337	31	3451	14.5514	86	3115	13.1346	16	2779	11.7178	78	2399	10.1155	5	3124	13.1725	54	2642	11.1402	6	1908	8.0452
9	3595	15.1585	11	2711	11.4311	52	1720	7.25249	59	1741	7.34104	62	2464	10.3896	65	2256	9.51257	39	3382	14.2604	15	2489	10.495	32	3173	13.3792	87	3247	13.6912	17	3478	14.6652	79	3337	14.0707	6	5219	22.0062	55	3485	14.6947	7	2809	11.8443
10	3334	14.058	12	2201	9.28065	53	2766	11.663	60	2996	12.6328	63	2238	9.43667	66	2288	9.6475	40	3894	16.4193	16	2786	11.7473	33	4343	18.3125	88	2308	9.73183	18	3136	13.2231	80	3090	13.0292	7	2671	11.2624	56	2552	10.7607	8	2814	11.8654
11	2147	9.05296	13	2554	10.7691	54	2070	8.72828	61	1868	7.87654	64	2780	11.722	67	2342	9.87519	41	3722	15.694	17	2287	9.64328	34	3819	16.1031	89	1964	8.28133	19	2507	10.5709	81	3841	16.1958	8	2002	8.44156	57	2368	9.98482	9	4146	17.4819
12	2573	10.8492	14	2979	12.5611	55	1933	8.15062	62	2562	10.8028	65	2763	11.6504	68	2236	9.42823	42	2962	12.4895	18	2075	8.74937	35	3239	13.6574	90	2220	9.36077	20	2956	12.4642	82	1908	8.0452	9	2563	10.8071	58	2342	9.87519	10	2707	11.4142
13	2747	11.5829	15	2085	8.79153	56	2440	10.2884	63	3328	14.0327	66	2798	11.7979	69	2145	9.04453	43	4360	18.3842	19	1822	7.68258	36	2957	12.4684	91	3507	14.7875	21	2546	10.7354	83	1557	6.56519	10	4316	18.1987	59	2537	10.6974	11	2049	8.63974
14	2289	9.65171	16	2591	10.9251	57	1795	7.56873	64	2606	10.9884	67	1494	6.29954	70	2070	8.72828	44	3109	13.1093	20	1487	6.27003	37	5151	21.7195	92	4223	17.8065	22	2142	9.03188	84	1985	8.36988	11	3598	15.1712	60	2562	10.8028	12	4729	19.9401
15	2667	11.2456	17	2266	9.55473	58	2467	10.4023	65	1687	7.11334	68	2039	8.59757	71	2055	8.66504	45	3204	13.5099	21	2374	10.0101	38	1739	7.3326	93	4181	17.6294	23	1960	8.26446	85	2711	11.4311	12	2196	9.25957	61	1347	5.67971	13	2526	10.651
16	2487	10.4866	18	2629	11.0853	59	2013	8.48794	66	1966	8.28976	69	2432	10.2547	72	2344	9.88362	46	2650	11.1739	22	1812	7.64041	39	1810	7.63198	94	4098	17.2795	24	2889	12.1816	86	3504	14.7748	13	1779	7.50126	62	1334	5.62489	14	3167	13.3539
17	3556	14.9941	19	2042	8.61022	60	2878	12.1353	67	2642	11.1402	70	1890	7.9693	73	1877	7.91449	47	4240	17.8782	23	1948	8.21386	40	4348	18.3336	1	2966	12.5063	25	4063	17.1319	87	3496	14.7411	14	3339	14.0791	63	1839	7.75426	15	3097	13.0587
18	3774	15.9133	20	4946	20.8551	61	3531	14.8887	68	2434	10.2631	71	2007	8.46264	74	2451	10.3348	48	6121	25.8096	24	2172	9.15837	41	2954	12.4557	2	2779	11.7178	26	2568	10.8281	88	3881	16.3645	15	4883	20.5895	64	1993	8.40361	16	2785	11.7431
19	2798	11.7979	21	3594	15.1543	62	2325	9.80351	69	2022	8.52589	72	1926	8.1211	75	2553	10.7649	49	4506	18.9998	25	2521	10.63	42	3114	13.1304	3	2790	11.7642	27	2348	9.90049	1	2478	10.4486	16	6049	25.506	65	1749	7.37477	17	2778	11.7136
20	3630	15.3061	22	3138	13.2316	63	1991	8.39518	70	3353	14.1381	73	2128	8.97285	76	2634	11.1064	50	3677	15.5043	26	3128	13.1894	43	4014	16.9253	4	2314	9.75713	28	1809	7.62776	2	3468	14.623	17	3284	13.8472	66	2641	11.1359	18	3968	16.7313
21	3550	14.9688	23	3405	14.3574	64	2801	11.8106	71	2091	8.81683	74	1911	8.05785	77	2724	11.4859	51	4389	18.5065	27	1852	7.80907	44	4084	17.2204	5	2264	9.5463	29	2878	12.1353	3	3229	13.6153	18	3705	15.6224	67	1905	8.03255	19	2927	12.3419
22	2409	10.1577	24	3191	13.4551	65	2054	8.66082	72	1968	8.2982	75	2107	8.8843	78	1510	6.36701	52	3027	12.7635	28	1726	7.27779	45	3040	12.8184	6	3681	15.5212	30	2103	8.86743	4	1848	7.79221	19	2330	9.82459	68	2694	11.3594	20	3004	12.6666
23	2510	10.5836	25	2187	9.22162	66	2796	11.7895	73	1749	7.37477	76	1967	8.29398	79	2439	10.2842	53	3034	12.7931	29	2160	9.10778	46	3149	13.278	7	3342	14.0918	31	3176	13.3918	5	2808	11.8401	20	3570	15.0531	69	2056	8.66925	21	2940	12.3967
24	3946	16.6386	26	3264	13.7629	67	1533	6.46399	74	2702	11.3932	77	2892	12.1943	80	1774	7.48018	54	3784	15.9555	30	1878	7.9187	47	1570	6.62	8	3123	13.1683	32	2188	9.22584	6	3546	14.9519	21	2757	11.6251	70	2214	9.33547	22	5732	24.1693
25	2998	12.6413	27	3038	12.8099	68	1992	8.39939	75	2580	10.8787	78	1995	8.41204	81	1769	7.4591	55	3637	15.3356	31	1789	7.54343	48	1860	7.84281	9	4016	16.9337	33	2627	11.0769	7	3544	14.9435	22	2129	8.97706	71	2341	9.87097	23	2816	11.8738
26	2349	9.90471	28	3436	14.4881	69	1799	7.5856	76	2316	9.76556	79	1745	7.3579	82	3207	13.5225	56	4987	21.028	32	1574	6.63687	49	3550	14.9688	10	3968	16.7313	34	2511	10.5878	8	2317	9.76978	23	2282	9.6222	72	2921	12.3166	24	4134	17.4313
27	2139	9.01923	29	3906	16.4699	70	2801	11.8106	77	2020	8.51746	80	1468	6.18991	83	1893	7.98195	57	4807	20.269	33	1891	7.97352	50	4040	17.0349	11	2117	8.92646	35	3216	13.5605	9	2392	10.086	24	2313	9.75291	73	3515	14.8212	25	4111	17.3343
28	3118	13.1472	30	2631	11.0938	71	2921	12.3166	78	3362	14.1761	81	3280	13.8303	84	2154	9.08248	58	4231	17.8403	34	1992	8.39939	51	3845	16.2127	12	2305	9.71918	36	2624	11.0643	10	1878	7.9187	25	3301	13.9189	74	2828	11.9244	26	3580	15.0953
29	2808	11.8401	31	2089	8.8084	72	1754	7.39585	79	2166	9.13307	82	1965	8.28555	85	1491	6.28689	59	4427	18.6667	35	1207	5.08939	52	4078	17.1951	13	2447	10.3179	37	2278	9.60533	11	2099	8.85057	26	2237	9.43245	75	3396	14.3194	27	3447	14.5345
30	3586	15.1206	32	2641	11.1359	73	1679	7.07961	80	3065	12.9238	83	2928	12.3461	86	1501	6.32906	60	4998	21.0744	36	1676	7.06696	53	3711	15.6477	14	2630	11.0896	38	2121	8.94333	12	3538	14.9182	27	2315	9.76134	76	1986	8.37409	28	3541	14.9308
31	2824	11.9076	33	2699	11.3805	74	2428	10.2378	81	2307	9.72761	84	1886	7.95244	87	3280	13.8303	61	3432	14.4712	37	2287	9.64328	54	2992	12.616	15	4563	19.2402	39	1911	8.05785	13	2270	9.5716	28	2790	11.7642	77	2206	9.30174	29	3070	12.9448
32	3595	15.1585	34	3404	14.3532	75	2715	11.448	82	1798	7.58138	85	1963	8.27711	88	1967	8.29398	62	3758	15.8458	38	1891	7.97352	55	2220	9.36077	16	3640	15.3483	40	4126	17.3975	14	2299	9.69388	29	2167	9.13729	78	2172	9.15837	30	2572	10.845
33	3508	14.7917	35	2818	11.8823	76	2209	9.31439	83	1882	7.93557	86	1810	7.63198	89	1503	6.33749	63	4568	19.2613	39	1379	5.81464	56	3198	13.4846	17	4407	18.5824	41	2067	8.71564	15	1806	7.61511	30	2677	11.2877	79	2160	9.10778	31	4599	19.392
34	3524	14.8592	36	2818	11.8823	77	2286	9.63906	84	2844	11.9919	87	2705	11.4058	90	2445	10.3095	64	4879	20.5726	40	2749	11.5913	57	3856	16.2591	18	4809	20.2774	42	2082	8.77888	16	2110	8.89695	31	3260	13.746	80	2164	9.12464	32	5692	24.0007
35	2516	10.6089	37	3463	14.602	78	2123	8.95176	85	2322	9.79086	88	1703	7.18081	91	2142	9.03188	65	4107	17.3174	41	2635	11.1106	58	3227	13.6068	19	3826	16.1326	43	2258	9.521	17	3228	13.6111	32	2594	10.9378	81	2310	9.74026	33	2667	11.2456
36	4871	20.5389	38	2693	11.3552	79	1510	6.36701	86	1607	6.77602	89	3343	14.096	92	2186	9.21741	66	2614	11.0221	42	3013	12.7045	59	2791	11.7684	20	4160	17.5409	44	1996	8.41626	18	2933	12.3672	33	2741	11.5576	82	2887	12.1732	34	2919	12.3081
37	2073	8.74093	39	2476	10.4402	80	1627	6.86035	87	1553	6.54832	90	1672	7.05009	93	3549	14.9646	67	2421	10.2083	43	1264	5.32974	60	3225	13.5984	21	4271	18.0089	45	1884	7.944	19	3245	13.6827	34	2808	11.8401	83	2502	10.5498	35	2223	9.37342
38	2997	12.637	40	2278	9.60533	81	1895	7.99039	88	2672	11.2667	91	2397	10.1071	94	1531	6.45556	68	4027	16.9801	44	2253	9.49992	61	2720	11.4691	22	3846	16.2169	46	2469	10.4107	20	2422	10.2125	35	3311	13.961	84	2804	11.8232	36	4054	17.0939
39	2943	12.4093	41	3256	13.7291	82	2113	8.9096	89	2053	8.6566	92	1997	8.42048	95	2892	12.1943	69	3774	15.9133	45	3029	12.772	62	2522	10.6342	23	3063	12.9153	47	2613	11.0179	21	2885	12.1648	36	2301	9.70231	85	2227	9.39029	37	3769	15.8922
40	2837	11.9624	42	3478	14.6652	83	1954	8.23916	90	2279	9.60955	93	1889	7.96509	96	1640	6.91516	70	4514	19.0336	46	2426	10.2294	63	4611	19.4426	24	2024	8.53432	48	1836	7.74161	22	2615	11.0263	37	2601	10.9673	86	2588	10.9125	38	3156	13.3075
41	2429	10.242	1	2348	9.90049	84	2175	9.17102	91	2134	8.99814	94	2228	9.3945	97	2717	11.4564	71	4330	18.2577	47	1936	8.16327	64	2478	10.4486	25	1954	8.23916	49	1929	8.13375	23	3579	15.0911	38	4099	17.2837	87	2527	10.6553	39	2882	12.1521
42	3776	15.9217	2	1871	7.88919	85	3112	13.1219	92	2582	10.8872	95	2392	10.086	98	1766	7.44645	72	5775	24.3506	48	2059	8.6819	65	2627	11.0769	26	4293	18.1017	50	2778	11.7136	24	3270	13.7882	39	2872	12.11	88	1804	7.60668	40	2410	10.1619
43	2242	9.45353	3	3400	14.3363	86	2255	9.50835	1	2207	9.30595	96	1995	8.41204	99	2090	8.81262	73	3202	13.5014	49	2924	12.3292	66	3754	15.829	27	4295	18.1101	51	1705	7.18924	25	3094	13.046	40	3618	15.2555	89	2582	10.8872	41	2722	11.4775
44	2177	9.17946	4	2850	12.0172	87	1903	8.02412	2	2297	9.68544	97	1736	7.31995	100	2737	11.5407	74	4864	20.5094	50	1978	8.34036	67	2416	10.1872	28	3651	15.3947	52	2681	11.3046	26	3232	13.6279	41	2939	12.3925	90	2072	8.73672	42	3422	14.4291
45	2290	9.65593	5	2577	10.8661	88	2341	9.87097	3	1930	8.13797	98	1789	7.54343	101	2753	11.6082	75	4476	18.8733	51	1786	7.53078	68	1830	7.71631	29	2310	9.74026	53	2383	10.0481	27	2888	12.1774	42	2863	12.072	91	2458	10.3643	43	4616	19.4637
46	2542	10.7185	6	2943	12.4093	89	1526	6.43447	4	2173	9.16259	99	2031	8.56384	102	2630	11.0896	76	3878	16.3518	52	1809	7.62776	69	2088	8.80418	30	2314	9.75713	54	2808	11.8401	28	3108	13.1051	43	3010	12.6919	92	2810	11.8485	44	2797	11.7937
47	3639	15.3441	7	3161	13.3286	90	2479	10.4529	5	2171	9.15416	100	2265	9.55051	103	1973	8.31928	77	5428	22.8875	53	3751	15.8163	70	4894	20.6359	31	2597	10.9504	55	2857	12.0467	29	3688	15.5507	44	3411	14.3827	93	1986	8.37409	45	3092	13.0376
48	2708	11.4185	8	2101	8.859	91	3086	13.0123	6	2831	11.9371	101	2628	11.0811	104	2942	12.4051	78	2802	11.8148	54	2149	9.06139	71	2543	10.7227	32	2092	8.82105	56	3478	14.6652	30	2302	9.70653	45	2803	11.819	94	2260	9.52943	46	3241	13.6659
49	3176	13.3918	9	2673	11.2709	92	6573	27.7155	7	2764	11.6546	102	2116	8.92225	105	2144	9.04031	79	2877	12.1311	55	2240	9.4451	72	2743	11.566	33	2010	8.47529	57	2975	12.5443	31	2716	11.4522	46	2794	11.7811	95	2366	9.97639	47	3075	12.9659
50	3573	15.0658	10	2336	9.84989	93	2739	11.5492	8	2867	12.0889	103	1940	8.18013	106	2525	10.6468	80	2709	11.4227	56	2862	12.0678	73	1810	7.63198	34	3036	12.8015	58	2207	9.30595	32	3133	13.2105	47	3290	13.8725	96	1988	8.38253	48	2552	10.7607
51	2775	11.701	11	2600	10.9631	94	2462	10.3812	9	2451	10.3348	104	1933	8.15062	107	2186	9.21741	81	4100	17.2879	57	3010	12.6919	74	1889	7.96509	35	3757	15.8416	59	2600	10.9631	33	2698	11.3763	48	4180	17.6252	97	2202	9.28487	49	4218	17.7855
52	1719	7.24827	12	1672	7.05009	95	2539	10.7059	10	2979	12.5611	105	2349	9.90471	108	2055	8.66504	82	2976	12.5485	58	1959	8.26025	75	1869	7.88076	36	2309	9.73604	60	2429	10.242	34	2956	12.4642	49	3488	14.7074	98	2190	9.23427	50	4005	16.8873
53	3107	13.1009	13	1990	8.39096	96	3330	14.0412	11	3459	14.5851	106	3028	12.7678	109	2300	9.69809	83	3286	13.8556	59	1401	5.9074	76	2614	11.0221	37	2412	10.1703	61	2163	9.12043	35	2361	9.9553	50	3373	14.2225	99	2598	10.9546	51	3373	14.2225
54	3348	14.1171	14	1734	7.31152	97	1700	7.16816	12	2706	11.41	107	2443	10.3011	110	1503	6.33749	1	3377	14.2393	60	3273	13.8008	77	2782	11.7305	38	3435	14.4839	62	2858	12.0509	36	2890	12.1859	51	3373	14.2225	100	2172	9.15837	52	2959	12.4768
55	2485	10.4782	15	1949	8.21808	98	2375	10.0143	13	2153	9.07826	108	1653	6.96998	111	1732	7.30309	2	3456	14.5724	61	2166	9.13307	78	1855	7.82172	39	2742	11.5618	63	3516	14.8254	37	2149	9.06139	52	2212	9.32704	101	2211	9.32282	53	3105	13.0924
56	2270	9.5716	16	1890	7.9693	99	2259	9.52522	14	2657	11.2034	109	1812	7.64041	112	3482	14.6821	3	3013	12.7045	62	2717	11.4564	79	1967	8.29398	40	2573	10.8492	64	3271	13.7924	38	2923	12.325	53	2260	9.52943	102	2629	11.0853	54	4562	19.236
57	2037	8.58914	17	1767	7.45067	100	1937	8.16748	15	2158	9.09934	110	1586	6.68747	113	1676	7.06696	4	4100	17.2879	63	3048	12.8521	80	2991	12.6117	41	3580	15.0953	65	1942	8.18856	39	2853	12.0299	54	2812	11.857	103	1775	7.4844	55	3991	16.8283
58	1652	6.96576	18	2844	11.9919	101	2558	10.786	16	3938	16.6048	111	1891	7.97352	114	2287	9.64328	5	4419	18.633	64	3293	13.8851	81	2044	8.61865	42	4220	17.7939	66	2223	9.37342	40	2687	11.3299	55	2498	10.533	104	3416	14.4038	56	2201	9.28065
59	3667	15.4621	19	2217	9.34812	102	2811	11.8528	17	2469	10.4107	112	2178	9.18367	115	2282	9.6222	6	4921	20.7497	65	2657	11.2034	82	2547	10.7396	43	2915	12.2913	67	2338	9.85832	41	2711	11.4311	56	1987	8.37831	105	1981	8.35301	57	2180	9.19211
60	2806	11.8317	20	1771	7.46753	103	2113	8.9096	18	2351	9.91314	113	1984	8.36566	116	2713	11.4395	7	3800	16.0229	66	2867	12.0889	83	3837	16.179	44	3712	15.6519	68	2964	12.4979	42	2912	12.2786	57	2065	8.7072	106	1615	6.80975	58	3819	16.1031
61	2796	11.7895	21	2684	11.3173	104	3238	13.6532	19	2835	11.954	114	2156	9.09091	117	1991	8.39518	8	4192	17.6758	67	2376	10.0186	84	3286	13.8556	45	3088	13.0207	69	2225	9.38185	43	2718	11.4606	58	2587	10.9082	107	2423	10.2167	59	2966	12.5063
62	4322	18.224	22	3133	13.2105	105	3554	14.9857	20	2251	9.49148	115	2044	8.61865	118	1852	7.80907	9	1829	7.71209	68	2793	11.7769	85	1989	8.38674	46	3832	16.1579	70	2498	10.533	44	2824	11.9076	59	2714	11.4438	108	2889	12.1816	60	2679	11.2962
63	3634	15.323	23	3059	12.8985	106	3295	13.8936	21	2145	9.04453	116	3090	13.0292	119	3424	14.4375	10	2603	10.9757	69	1856	7.82594	86	2570	10.8366	47	4490	18.9324	71	1943	8.19278	45	2016	8.50059	60	1674	7.05853	109	3036	12.8015	61	2548	10.7438
64	3909	16.4825	24	2420	10.2041	107	2119	8.9349	22	3178	13.4002	117	2244	9.46197	120	2412	10.1703	11	4350	18.342	70	1987	8.37831	87	2058	8.67769	48	4854	20.4672	72	2813	11.8612	46	2023	8.53011	61	3095	13.0503	110	3345	14.1044	1	4781	20.1594
65	3349	14.1213	25	2361	9.9553	108	1774	7.48018	23	2000	8.43313	118	2365	9.97217	121	3988	16.8157	12	3984	16.7988	71	2292	9.66436	88	1743	7.34947	49	2619	11.0432	73	1947	8.20965	47	2855	12.0383	62	3082	12.9954	111	1782	7.51391	2	2288	9.6475
66	3662	15.4411	26	2016	8.50059	109	2717	11.4564	24	2201	9.28065	119	1827	7.70366	122	2053	8.6566	13	5329	22.4701	72	2277	9.60111	89	2073	8.74093	50	4478	18.8818	74	3165	13.3454	48	2695	11.3636	63	2495	10.5203	112	3846	16.2169	3	2900	12.228
67	3066	12.928	27	2618	11.039	110	3342	14.0918	25	3000	12.6497	120	1968	8.2982	123	2624	11.0643	14	5447	22.9676	73	2226	9.38607	90	2169	9.14572	51	2935	12.3756	75	3874	16.335	49	2440	10.2884	64	3019	12.7298	113	2136	9.00658	4	2361	9.9553
68	3457	14.5767	28	2299	9.69388	111	7207	30.3888	26	2384	10.0523	121	2850	12.0172	124	1726	7.27779	15	4599	19.392	74	2765	11.6588	91	2710	11.4269	52	2042	8.61022	76	2167	9.13729	50	3663	15.4453	65	2816	11.8738	114	2051	8.64817	5	3319	13.9948
69	3823	16.1199	29	1899	8.00725	112	2274	9.58846	27	3882	16.3687	122	3986	16.8072	125	1889	7.96509	16	3403	14.349	75	2838	11.9666	92	3180	13.4087	53	5014	21.1418	77	1836	7.74161	51	1979	8.34458	66	3419	14.4164	115	2050	8.64395	6	3738	15.7615
70	2972	12.5316	30	2271	9.57581	113	2031	8.56384	28	2238	9.43667	123	6567	27.6902	126	2950	12.4389	17	3395	14.3152	76	2439	10.2842	93	2703	11.3974	54	2972	12.5316	78	2660	11.2161	52	1903	8.02412	67	5262	22.1876	116	3031	12.7804	7	3770	15.8964
71	2831	11.9371	31	2140	9.02344	114	2130	8.98128	29	1905	8.03255	124	2944	12.4136	127	1708	7.20189	18	3259	13.7418	77	2500	10.5414	94	3132	13.2063	55	4252	17.9288	79	3873	16.3307	53	2465	10.3938	68	3035	12.7973	117	2769	11.6757	8	2808	11.8401
72	2830	11.9329	32	2518	10.6173	115	1942	8.18856	30	1732	7.30309	125	3275	13.8092	128	1314	5.54056	19	2918	12.3039	78	2563	10.8071	95	3543	14.9393	56	2741	11.5576	80	2977	12.5527	54	2535	10.689	69	4189	17.6632	118	1796	7.57295	9	2501	10.5456
73	3136	13.2231	33	2339	9.86254	116	3027	12.7635	31	3263	13.7586	126	1976	8.33193	129	2746	11.5787	20	2687	11.3299	79	2921	12.3166	1	5154	21.7322	57	2612	11.0137	81	3117	13.143	55	2793	11.7769	70	3213	13.5478	119	2937	12.384	10	3509	14.7959
74	2879	12.1395	34	2282	9.6222	117	2264	9.5463	32	2064	8.70299	127	2514	10.6004	130	1876	7.91027	21	2819	11.8865	80	2113	8.9096	2	2795	11.7853	58	3832	16.1579	82	3080	12.987	56	2181	9.19632	1	2745	11.5745	120	2543	10.7227	11	3221	13.5815
75	3598	15.1712	35	2541	10.7143	1	2440	10.2884	33	2539	10.7059	128	4722	19.9106	131	2605	10.9841	22	3606	15.2049	81	3864	16.2928	3	3096	13.0545	59	3523	14.855	83	2257	9.51678	57	1719	7.24827	2	2958	12.4726	121	1934	8.15483	12	2469	10.4107
76	2350	9.90892	36	2694	11.3594	2	2611	11.0094	34	3232	13.6279	129	3009	12.6876	132	1406	5.92849	23	4467	18.8354	82	2056	8.66925	4	3812	16.0735	60	4710	19.86	84	2488	10.4908	58	1822	7.68258	3	4331	18.2619	122	3023	12.7467	13	2269	9.56738
77	2632	11.098	37	2966	12.5063	3	1543	6.50616	35	2182	9.20054	130	2133	8.99393	133	1640	6.91516	24	3857	16.2633	83	2883	12.1564	5	2633	11.1022	61	3715	15.6645	85	2606	10.9884	59	2900	12.228	4	4630	19.5227	123	2527	10.6553	14	2634	11.1064
78	3997	16.8536	38	2809	11.8443	4	1576	6.6453	36	1888	7.96087	131	2193	9.24692	134	2127	8.96863	25	3124	13.1725	84	2802	11.8148	6	2213	9.33125	62	2932	12.363	1	2277	9.60111	60	2985	12.5864	5	3478	14.6652	124	2284	9.63063	15	4505	18.9956
79	2205	9.29752	39	2823	11.9034	5	1707	7.19767	37	3975	16.7608	132	2013	8.48794	135	2287	9.64328	26	4062	17.1277	85	2966	12.5063	7	1967	8.29398	63	2690	11.3426	2	3172	13.3749	61	2933	12.3672	6	3704	15.6181	125	2080	8.77045	16	3534	14.9013
80	2113	8.9096	40	2472	10.4233	6	2402	10.1282	38	3128	13.1894	133	1966	8.28976	136	1740	7.33682	27	3549	14.9646	86	2683	11.313	8	1868	7.87654	64	2491	10.5035	3	2373	10.0059	62	2644	11.1486	7	3963	16.7102	126	3214	13.552	17	2020	8.51746
81	2192	9.24271	41	2236	9.42823	7	1472	6.20678	39	2551	10.7565	134	2249	9.48305	137	1984	8.36566	28	3034	12.7931	87	2250	9.48727	9	1962	8.2729	1	3897	16.4319	4	2068	8.71985	63	3771	15.9007	8	2942	12.4051	127	2797	11.7937	18	3558	15.0025
82	2320	9.78243	42	2625	11.0685	8	2657	11.2034	40	5923	24.9747	135	6492	27.3739	138	2007	8.46264	29	3210	13.5352	88	3164	13.3412	10	1874	7.90184	2	3525	14.8634	5	2667	11.2456	64	2015	8.49637	9	3389	14.2899	1	2022	8.52589	19	2347	9.89627
83	3645	15.3694	43	1869	7.88076	9	1924	8.11267	1	3082	12.9954	136	1907	8.04098	139	1614	6.80553	30	3473	14.6441	89	2476	10.4402	11	3408	14.37	3	2543	10.7227	6	2365	9.97217	65	2721	11.4733	10	2047	8.6313	2	2175	9.17102	20	2767	11.6672
84	3852	16.2422	44	2817	11.8781	10	2160	9.10778	2	2805	11.8275	137	1900	8.01147	140	2018	8.50902	31	3728	15.7193	90	2061	8.69034	12	3331	14.0454	4	2662	11.2245	7	1767	7.45067	66	1610	6.78867	11	2910	12.2702	3	3618	15.2555	21	2898	12.2196
85	2938	12.3883	45	1851	7.80486	11	1405	5.92427	3	2375	10.0143	138	2696	11.3679	141	2043	8.61444	32	3055	12.8816	91	1718	7.24405	13	2827	11.9202	5	2503	10.5541	8	3648	15.382	67	3132	13.2063	12	1935	8.15905	4	2962	12.4895	22	2432	10.2547
86	2761	11.6419	1	1998	8.42469	12	1381	5.82307	4	2318	9.77399	139	3626	15.2893	142	2840	11.975	33	2623	11.06	92	2445	10.3095	14	3590	15.1375	6	2939	12.3925	9	3306	13.94	68	3249	13.6996	13	2396	10.1029	5	3043	12.831	23	3821	16.1115
87	2806	11.8317	2	2511	10.5878	13	1700	7.16816	5	3272	13.7966	140	2779	11.7178	1	1826	7.69944	34	3110	13.1135	93	1892	7.97774	15	2325	9.80351	7	3763	15.8669	10	2738	11.5449	69	3410	14.3785	14	2370	9.99325	6	2447	10.3179	24	2312	9.74869
88	2651	11.1781	3	3203	13.5057	14	2041	8.606	6	2600	10.9631	141	2471	10.4191	2	1706	7.19346	35	5709	24.0724	94	3177	13.396	16	3783	15.9513	8	3094	13.046	11	3064	12.9195	70	2590	10.9209	15	2308	9.73183	7	2399	10.1155	25	2384	10.0523
89	3004	12.6666	4	2809	11.8443	15	2393	10.0902	7	2097	8.84213	142	2186	9.21741	3	1382	5.82729	36	4759	20.0666	95	1912	8.06207	17	4982	21.0069	9	2775	11.701	12	3856	16.2591	71	2597	10.9504	16	2099	8.85057	8	3657	15.42	26	2992	12.616
90	2461	10.377	5	2634	11.1064	16	2856	12.0425	8	2953	12.4515	143	1886	7.95244	4	1715	7.2314	37	4262	17.971	96	2442	10.2968	18	3878	16.3518	10	4395	18.5318	13	1804	7.60668	72	1726	7.27779	17	3665	15.4537	9	3800	16.0229	27	3218	13.5689
91	2705	11.4058	6	2350	9.90892	17	2140	9.02344	9	2225	9.38185	144	2687	11.3299	5	1546	6.51881	38	3092	13.0376	97	2287	9.64328	19	3019	12.7298	11	3059	12.8985	14	2023	8.53011	73	2598	10.9546	18	3910	16.4868	10	3065	12.9238	28	4256	17.9457
92	2904	12.2449	7	2120	8.93911	18	2262	9.53786	10	2701	11.3889	145	2205	9.29752	6	1704	7.18502	39	2889	12.1816	98	1958	8.25603	20	3152	13.2906	12	4002	16.8747	15	1997	8.42048	74	3703	15.6139	19	3415	14.3996	11	2829	11.9287	29	3003	12.6623
93	2330	9.82459	8	4423	18.6499	19	2794	11.7811	11	2799	11.8022	146	2289	9.65171	7	2437	10.2758	40	2871	12.1058	99	2430	10.2462	21	3362	14.1761	13	4755	20.0498	16	4008	16.9	75	3391	14.2984	20	3258	13.7376	12	3653	15.4031	30	3394	14.311
94	2878	12.1353	9	2895	12.2069	20	2240	9.4451	12	1824	7.69101	147	3451	14.5514	8	2060	8.68612	41	2946	12.422	100	2748	11.5871	22	3525	14.8634	14	2946	12.422	17	3770	15.8964	76	2612	11.0137	21	3449	14.5429	13	4829	20.3618	31	2907	12.2575
95	3765	15.8754	10	2091	8.81683	21	2423	10.2167	13	1814	7.64884	148	2699	11.3805	9	1951	8.22651	42	3465	14.6104	101	2424	10.2209	23	2971	12.5274	15	2311	9.74448	18	2855	12.0383	77	3428	14.4544	22	3915	16.5078	14	3261	13.7502	32	2995	12.6286
96	2748	11.5871	11	2010	8.47529	22	2076	8.75358	14	1948	8.21386	149	2387	10.0649	10	1661	7.00371	43	4376	18.4517	102	2214	9.33547	24	2228	9.3945	16	2765	11.6588	19	1980	8.34879	78	2203	9.28909	23	2746	11.5787	15	3266	13.7713	33	3067	12.9322
97	2595	10.942	12	2214	9.33547	23	2297	9.68544	15	2837	11.9624	150	1929	8.13375	11	1328	5.5996	44	3743	15.7826	103	2421	10.2083	25	3157	13.3117	17	2471	10.4191	20	2185	9.21319	79	3141	13.2442	24	4796	20.2226	16	3123	13.1683	34	3129	13.1936
98	3704	15.6181	13	2209	9.31439	24	3273	13.8008	16	2891	12.1901	151	2178	9.18367	12	2185	9.21319	45	3995	16.8452	104	1877	7.91449	26	1772	7.47175	18	2792	11.7726	21	2872	12.11	80	2395	10.0987	25	2377	10.0228	17	3635	15.3272	35	3868	16.3097
99	3080	12.987	14	2908	12.2618	25	1283	5.40985	17	2962	12.4895	152	1926	8.1211	13	1499	6.32063	46	4683	19.7462	105	1572	6.62844	27	1995	8.41204	19	4351	18.3463	22	2668	11.2498	81	3074	12.9617	26	4012	16.9168	18	2728	11.5028	36	4344	18.3167
100	4300	18.1312	15	2122	8.94755	26	2642	11.1402	18	2264	9.5463	153	2353	9.92157	14	2571	10.8408	47	4639	19.5606	106	4877	20.5642	28	3022	12.7425	20	4210	17.7517	23	2783	11.7347	82	2127	8.96863	27	3176	13.3918	19	3320	13.999	37	4143	17.4692
101	3717	15.673	16	2869	12.0973	27	1620	6.83083	19	2843	11.9877	154	1805	7.6109	15	1477	6.22786	48	3141	13.2442	107	2596	10.9462	29	6861	28.9298	21	4239	17.874	24	2470	10.4149	83	2023	8.53011	28	4943	20.8425	20	2926	12.3377	38	2032	8.56806
102	2269	9.56738	17	3508	14.7917	28	2244	9.46197	20	2901	12.2322	155	2028	8.55119	16	1761	7.42537	49	3319	13.9948	108	3948	16.647	30	3616	15.2471	22	3425	14.4417	25	2160	9.10778	84	4320	18.2156	29	3769	15.8922	21	2768	11.6714	39	1956	8.2476
103	3676	15.5001	18	3490	14.7158	29	2566	10.8197	21	2235	9.42402	1	2059	8.6819	17	2024	8.53432	50	3497	14.7453	109	3059	12.8985	31	3971	16.744	23	2551	10.7565	26	2387	10.0649	85	3278	13.8219	30	2162	9.11621	22	2259	9.52522	40	2313	9.75291
104	2926	12.3377	19	2754	11.6124	30	1859	7.83859	22	2036	8.58492	2	2054	8.66082	18	2448	10.3221	51	4057	17.1066	110	3043	12.831	32	3375	14.2309	24	3453	14.5598	27	2051	8.64817	86	2822	11.8991	31	2172	9.15837	23	2418	10.1956	41	3216	13.5605
105	2788	11.7558	20	2655	11.195	31	2842	11.9835	23	2045	8.62287	3	2897	12.2154	19	3966	16.7229	52	3212	13.5436	111	1974	8.32349	33	2772	11.6883	25	3425	14.4417	28	3047	12.8479	87	2374	10.0101	32	3208	13.5267	24	4028	16.9843	42	4135	17.4355
106	2760	11.6377	21	2685	11.3215	32	1396	5.88632	24	1648	6.9489	4	3178	13.4002	20	3630	15.3061	53	2979	12.5611	112	1772	7.47175	34	3376	14.2351	26	2265	9.55051	29	2770	11.6799	88	3404	14.3532	33	3388	14.2857	25	2916	12.2955	43	3015	12.7129
107	2706	11.41	22	2920	12.3124	33	2840	11.975	25	3115	13.1346	5	2193	9.24692	21	2760	11.6377	54	4968	20.9479	113	2792	11.7726	35	3394	14.311	27	2442	10.2968	30	2826	11.916	89	2130	8.98128	34	2936	12.3798	26	2654	11.1908	44	3643	15.3609
108	2452	10.339	23	2201	9.28065	34	1707	7.19767	26	1937	8.16748	6	1758	7.41272	22	2138	9.01501	55	3112	13.1219	114	2093	8.82527	36	3918	16.5205	28	2934	12.3714	31	2747	11.5829	90	2508	10.5751	35	2819	11.8865	27	4236	17.8614	45	2930	12.3545
109	3295	13.8936	24	4470	18.848	35	1576	6.6453	27	1839	7.75426	7	1867	7.87232	23	2083	8.7831	56	3253	13.7165	115	2250	9.48727	37	4101	17.2921	29	3624	15.2808	32	6286	26.5053	91	3036	12.8015	36	2576	10.8619	28	5021	21.1714	46	2944	12.4136
110	3152	13.2906	25	2294	9.67279	36	2454	10.3474	28	2389	10.0734	8	2083	8.7831	24	1701	7.17237	57	4671	19.6956	116	2015	8.49637	38	1887	7.95665	30	2850	12.0172	33	5975	25.194	92	3553	14.9814	37	3193	13.4635	29	2120	8.93911	47	4327	18.2451
111	3106	13.0966	26	2070	8.72828	37	3354	14.1424	29	2321	9.78664	9	2202	9.28487	25	1570	6.62	1	3350	14.1255	117	2853	12.0299	39	2693	11.3552	31	2220	9.36077	34	3646	15.3736	93	5081	21.4244	38	2616	11.0305	30	2210	9.3186	48	3007	12.6792
112	3295	13.8936	27	2113	8.9096	38	2364	9.96795	30	2357	9.93844	10	2319	9.77821	26	1712	7.21876	2	1942	8.18856	118	2232	9.41137	40	2517	10.6131	32	2210	9.3186	35	2654	11.1908	94	3046	12.8436	39	3154	13.299	31	3259	13.7418	49	3437	14.4923
113	4034	17.0096	28	1508	6.35858	39	1943	8.19278	31	2976	12.5485	11	2297	9.68544	27	2428	10.2378	3	1674	7.05853	119	1936	8.16327	41	2665	11.2371	33	1776	7.48862	36	2621	11.0516	95	4572	19.2781	40	3188	13.4424	32	2827	11.9202	50	2566	10.8197
114	3815	16.0862	29	1924	8.11267	40	1837	7.74583	32	2436	10.2715	12	2458	10.3643	28	2557	10.7818	4	2496	10.5245	120	1842	7.76691	42	2924	12.3292	34	2499	10.5372	37	2342	9.87519	96	3077	12.9744	41	3459	14.5851	33	1884	7.944	51	2728	11.5028
1	3006	12.675	30	3166	13.3496	41	1933	8.15062	33	2404	10.1366	13	2499	10.5372	29	1209	5.09782	5	5420	22.8538	121	2189	9.23006	43	3945	16.6343	35	2809	11.8443	38	2022	8.52589	97	3027	12.7635	42	3127	13.1852	34	3326	14.0243	52	3871	16.3223
2	3539	14.9224	31	2582	10.8872	42	2554	10.7691	34	2278	9.60533	14	1984	8.36566	30	1179	4.97133	6	2908	12.2618	122	2469	10.4107	44	4240	17.8782	36	3064	12.9195	39	2812	11.857	98	2833	11.9455	43	2824	11.9076	35	2732	11.5196	53	2907	12.2575
3	2983	12.578	32	3190	13.4508	43	2964	12.4979	35	1711	7.21454	15	3715	15.6645	31	2289	9.65171	7	2938	12.3883	123	2638	11.1233	45	1817	7.66149	37	5059	21.3316	40	4017	16.9379	99	2963	12.4937	44	3160	13.3243	36	2610	11.0052	54	3336	14.0665
4	2445	10.3095	33	3089	13.025	44	3017	12.7214	36	1758	7.41272	16	2508	10.5751	32	1257	5.30022	8	2377	10.0228	124	1645	6.93625	46	2492	10.5077	38	3875	16.3392	41	2281	9.61798	100	2609	11.001	45	3211	13.5394	37	3402	14.3447	55	4305	18.1523
5	2610	11.0052	34	2653	11.1865	45	2056	8.66925	37	2829	11.9287	17	2453	10.3432	33	1464	6.17305	9	3305	13.9357	125	1966	8.28976	47	3919	16.5247	39	2320	9.78243	42	1935	8.15905	101	2077	8.7578	46	3013	12.7045	38	3535	14.9055	56	3808	16.0567
6	3609	15.2176	35	3041	12.8226	46	2312	9.74869	38	2530	10.6679	18	3291	13.8767	34	2223	9.37342	10	3629	15.3019	126	2434	10.2631	48	3681	15.5212	40	3773	15.9091	43	2538	10.7016	102	2176	9.17524	47	3328	14.0327	39	3108	13.1051	57	6666	28.1076
7	2638	11.1233	36	2835	11.954	47	2713	11.4395	39	3260	13.746	19	2749	11.5913	35	1521	6.41339	11	3919	16.5247	127	1822	7.68258	49	2341	9.87097	41	3617	15.2513	44	3678	15.5085	103	1658	6.99106	48	5122	21.5972	40	3987	16.8114	1	3361	14.1719
8	2844	11.9919	37	2919	12.3081	48	2631	11.0938	40	2838	11.9666	20	2658	11.2076	36	1275	5.37612	12	3001	12.6539	128	2305	9.71918	50	3645	15.3694	42	2677	11.2877	45	2435	10.2673	104	1986	8.37409	49	2982	12.5738	41	2770	11.6799	2	2927	12.3419
9	2626	11.0727	38	2002	8.44156	49	2053	8.6566	41	2468	10.4065	21	2326	9.80772	37	2704	11.4016	13	3262	13.7544	129	3890	16.4024	51	2765	11.6588	43	3623	15.2766	46	3252	13.7123	105	2277	9.60111	50	3090	13.0292	42	5405	22.7905	3	3987	16.8114
10	3826	16.1326	39	2892	12.1943	50	2114	8.91381	42	1926	8.1211	22	2507	10.5709	38	1937	8.16748	14	3179	13.4045	130	2376	10.0186	52	2721	11.4733	44	2866	12.0847	47	2354	9.92579	106	2324	9.79929	51	1633	6.88565	43	3508	14.7917	4	4138	17.4481
11	2553	10.7649	40	2107	8.8843	51	4237	17.8656	43	1807	7.61933	23	3690	15.5591	39	3011	12.6961	15	3378	14.2435	131	2262	9.53786	53	1812	7.64041	45	3864	16.2928	48	2442	10.2968	107	1458	6.14775	52	1768	7.45488	44	2512	10.592	5	2011	8.47951
12	2854	12.0341	41	2113	8.9096	52	2517	10.6131	44	2443	10.3011	24	3159	13.3201	40	2107	8.8843	16	4748	20.0202	132	2292	9.66436	54	2071	8.7325	46	4395	18.5318	49	2553	10.7649	108	2753	11.6082	53	1936	8.16327	45	3004	12.6666	6	1559	6.57362
13	2577	10.8661	42	2732	11.5196	53	1903	8.02412	45	3032	12.7846	25	2467	10.4023	41	1193	5.03036	17	3820	16.1073	133	1955	8.24338	55	3240	13.6617	47	2169	9.14572	50	2595	10.942	109	2961	12.4852	54	2184	9.20897	46	2685	11.3215	7	2841	11.9793
14	2644	11.1486	43	3154	13.299	54	1698	7.15972	46	2067	8.71564	26	2132	8.98971	42	1617	6.81818	18	5347	22.546	134	3299	13.9104	56	3581	15.0995	48	3338	14.0749	51	2955	12.4599	110	2651	11.1781	55	3369	14.2056	47	2368	9.98482	8	2932	12.363
15	2544	10.7269	44	3004	12.6666	55	1987	8.37831	47	3170	13.3665	27	3079	12.9828	43	1548	6.52724	19	5401	22.7737	135	2687	11.3299	57	2945	12.4178	49	2400	10.1198	52	2112	8.90538	111	2273	9.58425	56	4551	19.1896	48	1796	7.57295	9	2919	12.3081
16	3177	13.396	45	2774	11.6967	56	3097	13.0587	48	2920	12.3124	28	3364	14.1845	44	1277	5.38455	20	3725	15.7067	1	1868	7.87654	58	2478	10.4486	50	3127	13.1852	53	2669	11.254	112	2711	11.4311	57	6127	25.8349	49	2842	11.9835	10	2652	11.1823
17	3120	13.1557				57	3630	15.3061	49	2022	8.52589	29	2758	11.6293	45	2277	9.60111	21	4093	17.2584	2	3220	13.5773	59	3480	14.6736	51	2643	11.1444	54	3827	16.1368	113	3427	14.4502	58	3691	15.5633	50	3685	15.538	11	2348	9.90049
18	3967	16.7271				58	2742	11.5618	50	2220	9.36077	30	2469	10.4107	46	1604	6.76337	22	3329	14.0369	3	2316	9.76556	60	2349	9.90471	52	4199	17.7053	55	1992	8.39939	114	2226	9.38607	59	4478	18.8818	51	2944	12.4136	12	2731	11.5154
19	2497	10.5288				59	2056	8.66925	51	2107	8.8843	31	2270	9.5716	47	2290	9.65593	23	3715	15.6645	4	1444	6.08872	61	2152	9.07404	53	3671	15.479	56	2539	10.7059	115	1924	8.11267	60	2409	10.1577	52	3073	12.9575	13	2223	9.37342
20	3587	15.1248				60	1930	8.13797	52	3226	13.6026	32	2740	11.5534	48	1698	7.15972	24	3526	14.8676	5	1738	7.32839	62	2506	10.5667	54	2217	9.34812	57	1963	8.27711	116	2982	12.5738	61	2276	9.5969	53	4356	18.3673	14	3820	16.1073
21	2931	12.3587				61	2468	10.4065	53	3143	13.2527	33	1837	7.74583	49	1878	7.9187	25	5217	21.9978	6	2340	9.86676	63	3096	13.0545	55	2148	9.05718	58	1930	8.13797	117	2293	9.66858	62	2818	11.8823	54	3302	13.9231	15	3624	15.2808
22	3047	12.8479				62	1978	8.34036	54	1938	8.1717	34	2535	10.689	50	1461	6.1604	26	4066	17.1445	7	3372	14.2182	64	3381	14.2562	56	3134	13.2147	59	2489	10.495	118	3008	12.6834	63	3428	14.4544	55	2839	11.9708	16	2366	9.97639
23	3298	13.9062				63	1854	7.81751	55	4530	19.101	35	1727	7.282	51	1957	8.25181	27	4565	19.2486	8	2013	8.48794	65	2016	8.50059	57	3699	15.5971	60	2379	10.0312	119	5198	21.9177	64	3424	14.4375	56	3335	14.0622	17	2697	11.3721
24	3385	14.2731				64	3951	16.6596	56	2358	9.94265	36	3177	13.396	52	1736	7.31995	28	5918	24.9536	9	2225	9.38185	66	1852	7.80907	58	2749	11.5913	61	2403	10.1324	120	2750	11.5955	65	3374	14.2267	57	2728	11.5028	18	3780	15.9386
25	3252	13.7123				65	1946	8.20543	57	2263	9.54208	37	1855	7.82172	53	1706	7.19346	29	3219	13.5731	10	2758	11.6293	67	4127	17.4018	59	2580	10.8787	62	2650	11.1739	121	3881	16.3645	66	3698	15.5928	58	2648	11.1655	19	3710	15.6434
26	3782	15.947				66	1814	7.64884	58	2809	11.8443	38	3060	12.9027	54	1915	8.07472	30	2373	10.0059	11	2227	9.39029	68	3967	16.7271	60	2725	11.4901	63	2745	11.5745	122	2446	10.3137	67	2997	12.637	59	3611	15.226	20	2916	12.2955
27	3268	13.7797				67	4103	17.3006	59	3049	12.8563	39	4931	20.7919	55	2360	9.95109	31	3878	16.3518	12	2067	8.71564	69	3828	16.141	61	3735	15.7489	64	2167	9.13729	123	3218	13.5689	68	2659	11.2118	60	2567	10.8239	21	3820	16.1073
28	3951	16.6596				68	3731	15.732	60	2492	10.5077	40	2096	8.83792	56	1979	8.34458	32	1910	8.05363	13	2337	9.85411	70	2162	9.11621	62	2756	11.6208	65	1952	8.23073	124	2657	11.2034	69	2425	10.2252	61	2669	11.254	22	2739	11.5492
29	3338	14.0749				69	3731	15.732	61	2854	12.0341	41	2057	8.67347	57	1797	7.57716	33	4676	19.7166	14	2136	9.00658	71	2235	9.42402	63	4003	16.8789	66	1443	6.0845	125	3143	13.2527	70	3023	12.7467	62	3013	12.7045	23	2051	8.64817
30	3034	12.7931				70	3172	13.3749	62	2655	11.195	42	2297	9.68544	58	2359	9.94687	34	4297	18.1186	15	1831	7.72053	72	3229	13.6153	64	2709	11.4227	67	2472	10.4233	126	3768	15.888	71	2504	10.5583	63	3420	14.4206	24	1848	7.79221
31	2753	11.6082				71	1795	7.56873	63	2673	11.2709	43	1885	7.94822	59	3372	14.2182	35	5676	23.9332	16	1932	8.1464	73	2305	9.71918	65	2760	11.6377	68	2901	12.2322	127	1951	8.22651	1	3715	15.6645	64	2972	12.5316	25	3801	16.0272
32	2713	11.4395				72	1158	4.88278	64	2173	9.16259	44	2047	8.6313	60	2706	11.41	36	4791	20.2016	17	2734	11.5281	74	1560	6.57784	66	3053	12.8732	69	2724	11.4859	128	2407	10.1493	2	2787	11.7516	65	3325	14.0201	26	3906	16.4699
33	3539	14.9224				73	4871	20.5389	65	2424	10.2209	45	3010	12.6919	61	2040	8.60179	37	4544	19.1601	18	1977	8.33614	75	3676	15.5001	1	3677	15.5043	70	1863	7.85546	129	1975	8.32771	3	2221	9.36499	66	4178	17.6168	27	1933	8.15062
34	5971	25.1771				74	1982	8.35723	66	1986	8.37409	46	2846	12.0003	62	2771	11.6841	38	3769	15.8922	19	2404	10.1366	76	1595	6.72542	2	2521	10.63	71	1623	6.84348	130	2868	12.0931	4	2709	11.4227	67	2374	10.0101	28	1926	8.1211
35	2105	8.87586				75	2506	10.5667	67	1478	6.23208	47	3277	13.8177	63	1710	7.21032	39	3299	13.9104	20	2269	9.56738	77	2439	10.2842	3	2523	10.6384	72	4290	18.0891	1	1846	7.78377	5	2765	11.6588	68	2331	9.82881	29	3231	13.6237
36	3122	13.1641				76	1544	6.51037	68	2562	10.8028	48	3408	14.37	64	2114	8.91381	40	3532	14.8929	21	2258	9.521	78	2161	9.11199	4	2674	11.2751	73	5984	25.2319	2	2241	9.44932	6	3760	15.8543	69	2539	10.7059	30	3070	12.9448
37	3511	14.8044				77	2539	10.7059	69	1929	8.13375	49	2947	12.4262	65	1765	7.44223	41	5396	22.7526	22	1716	7.23562	79	2284	9.63063	5	3646	15.3736	74	2706	11.41	3	2633	11.1022	7	2259	9.52522	70	3134	13.2147	31	2960	12.481
38	2728	11.5028				78	3130	13.1978	70	2307	9.72761	50	2741	11.5576	66	1718	7.24405	42	3312	13.9653	23	1892	7.97774	80	1910	8.05363	6	3437	14.4923	75	2312	9.74869	4	2761	11.6419	8	2825	11.9118	71	3524	14.8592	32	2069	8.72407
39	2991	12.6117				79	1931	8.14218	71	2738	11.5449	51	2202	9.28487	67	1405	5.92427	43	3671	15.479	24	3225	13.5984	81	2486	10.4824	7	3233	13.6321	76	3134	13.2147	5	2312	9.74869	9	2523	10.6384	72	2832	11.9413	33	3724	15.7025
40	3017	12.7214				80	1389	5.85681	72	2514	10.6004	52	1966	8.28976	68	2186	9.21741	44	4068	17.153	25	2250	9.48727	82	2583	10.8914	8	3469	14.6273	77	4527	19.0884	6	1935	8.15905	10	2363	9.96374	73	1895	7.99039	34	2869	12.0973
41	3477	14.661				81	2401	10.124	73	2230	9.40293	53	5278	22.255	69	3525	14.8634	45	5861	24.7133	26	1661	7.00371	83	2940	12.3967	9	2641	11.1359	78	2777	11.7094	7	2038	8.59335	11	2919	12.3081	74	2155	9.08669	35	1814	7.64884
42	3076	12.9701				82	1592	6.71277	74	2295	9.67701	54	3371	14.214	70	2422	10.2125	46	4096	17.271	27	1631	6.87721	84	2498	10.533	10	3243	13.6743	79	1974	8.32349	8	2038	8.59335	12	3071	12.9491	75	2084	8.78732	36	2521	10.63
43	3211	13.5394				83	2843	11.9877	75	3038	12.8099	55	2087	8.79997	71	1902	8.0199	47	3816	16.0904	28	2400	10.1198	85	2836	11.9582	11	3426	14.4459	80	2938	12.3883	9	2831	11.9371	13	2517	10.6131	76	3524	14.8592
44	2869	12.0973				84	3038	12.8099	76	2149	9.06139	56	2301	9.70231	72	1983	8.36144	48	4487	18.9197	29	1838	7.75004	86	3788	15.9723	12	3415	14.3996	81	2454	10.3474	10	2361	9.9553	14	1749	7.37477	77	3445	14.5261
45	3798	16.0145				85	2726	11.4943	77	1539	6.48929	57	2038	8.59335	73	2057	8.67347	49	4546	19.1685	30	1982	8.35723	87	3182	13.4171	13	4685	19.7546	82	2065	8.7072	11	2512	10.592	15	2318	9.77399	78	3304	13.9315
46	3120	13.1557				86	2133	8.99393	78	2815	11.8696	58	2078	8.76202	74	2958	12.4726	50	5386	22.7104	31	2187	9.22162	88	2992	12.616	14	3250	13.7038	83	2131	8.9855	12	2071	8.7325	16	2729	11.507	79	2556	10.7775
47	2764	11.6546				87	1919	8.09158	79	3159	13.3201	59	2210	9.3186	75	2100	8.85478	51	3548	14.9604	32	2111	8.90116	89	2900	12.228	15	3976	16.7651	84	2917	12.2997	13	2868	12.0931	17	1610	6.78867	80	2758	11.6293
48	2902	12.2365				88	2681	11.3046	80	2008	8.46686	60	2954	12.4557	76	1811	7.63619	52	4781	20.1594	33	2710	11.4269	90	4072	17.1698	16	3762	15.8627	85	2732	11.5196	14	3469	14.6273	18	2886	12.169	81	3009	12.6876
49	2533	10.6806				89	1894	7.98617	81	2062	8.69455	61	2336	9.84989	77	1722	7.26092	53	5003	21.0955	34	2702	11.3932	91	2734	11.5281	17	2827	11.9202	86	2541	10.7143	15	3555	14.9899	19	2479	10.4529	82	3635	15.3272
50	4839	20.4039				90	2197	9.26379	82	2150	9.06561	62	6065	25.5735	78	1962	8.2729	54	3368	14.2014	35	2955	12.4599	92	1983	8.36144	18	4300	18.1312	87	2170	9.14994	16	3471	14.6357	20	2958	12.4726	83	3835	16.1705
51	3050	12.8605				91	1734	7.31152	83	2076	8.75358	63	3942	16.6217	79	2835	11.954	55	4985	21.0196	36	4363	18.3969	93	2372	10.0017	19	2068	8.71985	88	2138	9.01501	17	2408	10.1535	21	2748	11.5871	84	3321	14.0032
52	3964	16.7145				92	2003	8.44578	84	2980	12.5654	64	3007	12.6792	80	2373	10.0059	56	3952	16.6639	37	1972	8.31506	94	2070	8.72828	20	4208	17.7433	89	1953	8.23495	18	2591	10.9251	22	3901	16.4488	1	3571	15.0573
53	2744	11.5702				93	1369	5.77247	85	2834	11.9497	65	3590	15.1375	81	2406	10.145	57	4460	18.8059	38	2423	10.2167	95	2694	11.3594	21	2471	10.4191	90	3058	12.8942	19	2979	12.5611	23	3056	12.8858	2	3471	14.6357
54	2240	9.4451				94	2381	10.0396	86	2207	9.30595	66	2777	11.7094	82	1832	7.72474	58	4730	19.9443	39	2605	10.9841	96	1888	7.96087	22	3351	14.1297	91	2273	9.58425	20	3240	13.6617	24	2925	12.3334	3	3544	14.9435
55	2658	11.2076				95	2435	10.2673	87	2315	9.76134	67	2174	9.16681	83	2111	8.90116	59	4801	20.2437	40	2637	11.1191	97	1813	7.64463	23	2930	12.3545	92	2830	11.9329	21	3426	14.4459	25	2759	11.6335	4	3484	14.6905
56	2332	9.83302				96	2171	9.15416	88	2099	8.85057	68	2665	11.2371	84	2857	12.0467	60	3934	16.588	41	1832	7.72474	1	3990	16.8241	24	2744	11.5702	93	3112	13.1219	22	2763	11.6504	26	3339	14.0791	5	3100	13.0713
57	2278	9.60533				97	1975	8.32771	89	1722	7.26092	69	3509	14.7959	85	1985	8.36988	61	4797	20.2269	42	1834	7.73318	2	2403	10.1324	25	5190	21.884	94	2606	10.9884	23	2853	12.0299	27	2444	10.3053	6	3410	14.3785
58	2389	10.0734				98	2213	9.33125	90	2564	10.8113	70	3196	13.4761	86	1390	5.86102	62	2877	12.1311	43	2426	10.2294	3	3739	15.7657	26	3381	14.2562	95	3073	12.9575	24	2406	10.145	28	2545	10.7312	7	2766	11.663
59	3537	14.914				99	3457	14.5767	91	2194	9.25114	71	2866	12.0847	87	1638	6.90673	63	2562	10.8028	44	2775	11.701	4	3576	15.0784	27	2343	9.87941	96	2187	9.22162	25	2553	10.7649	29	2273	9.58425	8	3098	13.0629
60	2073	8.74093				100	1847	7.78799	1	1957	8.25181	1	2839	11.9708	88	2176	9.17524	64	2563	10.8071	45	1898	8.00304	5	3223	13.59	28	2325	9.80351	1	2918	12.3039	26	3323	14.0116	30	2529	10.6637	9	3101	13.0756
61	3767	15.8838				101	2211	9.32282	2	2687	11.3299	2	3614	15.2387	89	3064	12.9195	65	2987	12.5949	46	2118	8.93068	6	3019	12.7298	29	2310	9.74026	2	2535	10.689	27	2641	11.1359	31	5101	21.5087	10	2320	9.78243
62	3053	12.8732				102	2721	11.4733	3	2393	10.0902	3	2851	12.0214	90	1812	7.64041	66	4083	17.2162	47	2469	10.4107	7	2401	10.124	30	2602	10.9715	3	4562	19.236	28	2500	10.5414	32	3273	13.8008	11	2072	8.73672
63	3502	14.7664				103	2611	11.0094	4	2078	8.76202	4	3190	13.4508	91	1805	7.6109	67	4489	18.9281	48	1614	6.80553	8	2036	8.58492	31	2428	10.2378	4	1824	7.69101	29	2723	11.4817	33	3532	14.8929	12	2715	11.448
64	1985	8.36988				104	2093	8.82527	5	2729	11.507	5	3960	16.6976	92	2000	8.43313	68	3939	16.609	49	1505	6.34593	9	2646	11.157	32	2736	11.5365	5	3118	13.1472	30	2505	10.5625	34	4845	20.4292	13	3016	12.7172
65	1915	8.07472				1	1316	5.549	6	3336	14.0665	6	2411	10.1661	93	1542	6.50194	69	4145	17.4777	50	1844	7.77534	10	3166	13.3496	33	2544	10.7269	6	1853	7.81329	31	2342	9.87519	35	4465	18.827	14	3364	14.1845
66	3075	12.9659				2	1596	6.72963	7	1965	8.28555	7	2265	9.55051	94	2147	9.05296	70	4155	17.5198	51	2142	9.03188	11	2069	8.72407	34	2618	11.039	7	3328	14.0327	32	1918	8.08737	36	4196	17.6927	15	3322	14.0074
67	2185	9.21319				3	2128	8.97285	8	2818	11.8823	8	2326	9.80772	95	3254	13.7207	71	3607	15.2091	52	1760	7.42115	12	2328	9.81616	35	3454	14.564	8	2958	12.4726	33	3587	15.1248	37	2877	12.1311	16	3707	15.6308
68	1923	8.10845				4	2006	8.45842	9	2198	9.268	9	2220	9.36077	96	2574	10.8534				53	2147	9.05296	13	2272	9.58003	36	2756	11.6208	9	3862	16.2844	34	2294	9.67279	38	2804	11.8232	17	3154	13.299
69	3426	14.4459				5	2258	9.521	10	2953	12.4515	10	2038	8.59335	97	2240	9.4451				54	3009	12.6876	14	3139	13.2358	37	2961	12.4852	10	7834	33.0326	35	1985	8.36988	39	3417	14.408	18	3421	14.4249
70	3048	12.8521				6	2087	8.79997	11	3432	14.4712	11	1592	6.71277	98	1815	7.65306				55	1920	8.0958	15	2650	11.1739	38	3529	14.8802	11	3008	12.6834	36	2294	9.67279	40	3642	15.3567	19	2886	12.169
71	3068	12.9364				7	2590	10.9209	12	1710	7.21032	12	4068	17.153	99	1307	5.51105				56	2172	9.15837	16	2356	9.93422	39	3088	13.0207	12	1702	7.17659	37	2267	9.55895	41	3190	13.4508	20	3438	14.4965
72	3276	13.8135				8	2535	10.689	13	1779	7.50126	13	3644	15.3652	100	1341	5.65441				57	2141	9.02766	17	2882	12.1521	40	2272	9.58003	13	3277	13.8177	38	3011	12.6961	42	3770	15.8964	21	4883	20.5895
73	3440	14.505				9	2007	8.46264	14	2502	10.5498	14	3155	13.3033	101	1914	8.0705				58	2609	11.001	18	3481	14.6779	41	2742	11.5618	14	2210	9.3186	39	2683	11.313	43	1742	7.34525	22	2958	12.4726
74	3832	16.1579				10	2458	10.3643	15	3371	14.214	15	1812	7.64041	102	3064	12.9195				59	2271	9.57581	19	2259	9.52522	42	2655	11.195	15	1738	7.32839	40	2788	11.7558	44	3376	14.2351	23	3240	13.6617
75	2613	11.0179				11	2024	8.53432	16	2569	10.8323	16	1900	8.01147	103	2599	10.9588				60	2529	10.6637	20	2193	9.24692	43	3406	14.3616	16	2068	8.71985	41	2277	9.60111	45	1855	7.82172	24	2426	10.2294
76	3310	13.9568				12	1117	4.7099	17	1705	7.18924	17	3436	14.4881	104	2496	10.5245				61	4196	17.6927	21	3238	13.6532	44	3701	15.6055	17	3222	13.5858	42	2556	10.7775	46	2968	12.5148	25	2766	11.663
77	3148	13.2737				13	1569	6.61579	18	2483	10.4697	18	2249	9.48305	105	2776	11.7052				62	2451	10.3348	22	4071	17.1656	45	3279	13.8261	18	3580	15.0953	43	2158	9.09934	47	3755	15.8332	26	3061	12.9069
78	3087	13.0165				14	2306	9.72339	19	2812	11.857	19	2579	10.8745	106	2512	10.592				63	2273	9.58425	23	3213	13.5478	46	2817	11.8781	19	3248	13.6954	44	1983	8.36144	48	1748	7.37055	27	3376	14.2351
79	3243	13.6743				15	1652	6.96576	20	2618	11.039	20	3823	16.1199	107	2180	9.19211				64	2541	10.7143	24	4655	19.6281	47	2964	12.4979	20	3452	14.5556	45	3594	15.1543	49	4082	17.212	28	2579	10.8745
1	2998	12.6413				16	1911	8.05785	21	1414	5.96222	21	2131	8.9855	108	2354	9.92579				65	2210	9.3186	25	3146	13.2653	48	2959	12.4768	21	3437	14.4923	46	2403	10.1324	50	2007	8.46264	29	2533	10.6806
2	3389	14.2899				17	2186	9.21741	22	1763	7.4338	22	2389	10.0734	109	2183	9.20476				66	1490	6.28268	26	3469	14.6273	49	3307	13.9442	22	2751	11.5998	47	2728	11.5028	51	3183	13.4213	30	2609	11.001
3	4108	17.3216				18	1612	6.7971	23	2344	9.88362	23	2438	10.28	110	3302	13.9231				67	2057	8.67347	27	2353	9.92157	50	2942	12.4051	23	2248	9.47883	48	2222	9.3692	52	3392	14.3026	31	2546	10.7354
4	3769	15.8922				19	2754	11.6124	24	2276	9.5969	24	2780	11.722	111	2370	9.99325				68	2590	10.9209	28	4295	18.1101	51	3160	13.3243	24	1982	8.35723	49	2783	11.7347	53	3424	14.4375	32	2123	8.95176
5	3178	13.4002				20	2034	8.57649	25	2986	12.5907	25	2374	10.0101	112	1741	7.34104				69	3050	12.8605	29	3152	13.2906	52	3219	13.5731	25	2817	11.8781	50	2358	9.94265	54	4097	17.2753	33	1997	8.42048
6	2949	12.4346				21	2172	9.15837	26	1633	6.88565	26	2125	8.9602	113	1121	4.72677				70	2909	12.266	30	2707	11.4142	53	4805	20.2606	26	2357	9.93844	51	3081	12.9912	55	3221	13.5815	34	2492	10.5077
7	3112	13.1219				22	1959	8.26025	27	1731	7.29887	27	2107	8.8843	114	3332	14.0496				71	2312	9.74869	31	4022	16.959	54	3981	16.7861	27	3856	16.2591	52	3629	15.3019	56	2552	10.7607	35	2122	8.94755
8	3285	13.8514				23	2439	10.2842	28	2047	8.6313	28	2287	9.64328	115	1843	7.77112				72	2406	10.145	32	3997	16.8536	55	2440	10.2884	28	2653	11.1865	53	3285	13.8514	57	3449	14.5429	36	3468	14.623
9	3692	15.5675				24	1514	6.38388	29	2741	11.5576	29	3472	14.6399	116	2356	9.93422				73	2606	10.9884	33	3037	12.8057	56	4337	18.2872	29	3087	13.0165	54	2217	9.34812	58	3790	15.9808	37	5739	24.1989
10	3043	12.831				25	1997	8.42048	30	2762	11.6461	30	2104	8.87165	1	1349	5.68814				74	2396	10.1029	34	2536	10.6932	57	2875	12.1226	30	2767	11.6672	55	2250	9.48727	59	3071	12.9491	38	2484	10.4739
11	2946	12.422				26	1845	7.77956	31	2557	10.7818	31	2253	9.49992	2	1474	6.21521				75	2608	10.9968	35	2548	10.7438	58	2724	11.4859	31	2391	10.0818	56	2528	10.6595	60	3892	16.4109	39	5920	24.9621
12	3704	15.6181				27	1866	7.86811	32	2194	9.25114	32	3142	13.2484	3	1937	8.16748				76	2076	8.75358	36	3499	14.7538	59	2672	11.2667	32	2354	9.92579	57	2536	10.6932	61	4073	17.1741	40	2839	11.9708
13	3088	13.0207				28	1732	7.30309	33	2345	9.88784	33	2335	9.84567	4	1336	5.63333				77	3135	13.2189	37	2465	10.3938	60	2822	11.8991	33	2301	9.70231	58	3429	14.4586	62	2903	12.2407	41	1628	6.86456
14	4026	16.9759				29	1489	6.27846	34	2776	11.7052	34	2280	9.61376	5	2424	10.2209				78	3249	13.6996	38	3702	15.6097	61	2436	10.2715	34	2098	8.84635	59	2240	9.4451	63	3473	14.6441	42	4627	19.51
15	3324	14.0159				30	1640	6.91516	35	2024	8.53432	35	2753	11.6082	6	2691	11.3468				79	2320	9.78243	39	4448	18.7553	62	2923	12.325	35	2251	9.49148	60	3585	15.1164	64	4169	17.5788	43	2813	11.8612
16	2910	12.2702				31	1307	5.51105	36	2055	8.66504	36	1834	7.73318	7	2220	9.36077				80	3153	13.2948	40	1982	8.35723	63	2954	12.4557	36	2392	10.086	61	2373	10.0059	65	2739	11.5492	44	2406	10.145
17	3358	14.1592				32	1578	6.65374	37	2638	11.1233	37	2206	9.30174	8	1696	7.15129				81	2702	11.3932	41	2242	9.45353	64	2769	11.6757	37	3293	13.8851	62	3579	15.0911	66	3012	12.7003	45	3110	13.1135
18	3684	15.5338				33	2417	10.1914	38	2082	8.77888	38	2483	10.4697	9	1405	5.92427				82	2607	10.9926	42	2535	10.689	65	2406	10.145	38	2979	12.5611	63	2594	10.9378	67	1825	7.69523	46	6749	28.4576
19	3615	15.2429				34	1801	7.59403	39	2561	10.7986	39	2511	10.5878	10	1265	5.33395				83	2712	11.4353	43	2426	10.2294	66	3053	12.8732	39	2148	9.05718	64	2211	9.32282	68	2191	9.23849	47	2209	9.31439
20	3892	16.4109				35	2209	9.31439	40	2973	12.5358	40	3332	14.0496	11	1148	4.84061				84	2832	11.9413	44	3621	15.2682	67	3010	12.6919	40	1855	7.82172	65	2035	8.58071	69	2448	10.3221	48	2858	12.0509
21	3095	13.0503				36	1954	8.23916	41	2309	9.73604	41	4382	18.477	12	1903	8.02412				85	2122	8.94755	45	2329	9.82037	68	2678	11.292	41	4391	18.5149	66	3672	15.4832	70	1888	7.96087	49	2642	11.1402
22	3686	15.5422				37	1418	5.97909	42	2097	8.84213	42	2967	12.5105	13	2914	12.2871				86	2316	9.76556	46	3642	15.3567	69	2222	9.3692	42	2104	8.87165	67	3071	12.9491	71	2056	8.66925	50	3081	12.9912
23	3121	13.1599				38	1657	6.98684	43	1744	7.35369	43	2329	9.82037	14	2538	10.7016				87	2100	8.85478	47	3519	14.8381	70	2580	10.8787	43	2365	9.97217	68	2309	9.73604	72	3859	16.2717	51	3236	13.6448
24	3907	16.4741				39	1473	6.211	44	2205	9.29752	44	1949	8.21808	15	1856	7.82594				88	2209	9.31439	48	3566	15.0363	71	2061	8.69034	44	2105	8.87586	69	1962	8.2729	73	4085	17.2247	52	2304	9.71496
25	3621	15.2682				40	2493	10.5119	45	2435	10.2673	45	2303	9.71074	16	1385	5.83994				89	2718	11.4606	49	3879	16.356	72	3211	13.5394	45	2336	9.84989	70	4585	19.3329	74	3608	15.2134	53	2951	12.4431
26	3778	15.9302				41	1539	6.48929	46	2338	9.85832	46	2438	10.28	17	1655	6.97841				90	2133	8.99393	50	4784	20.172	73	2327	9.81194	46	2989	12.6033	71	3735	15.7489	75	3043	12.831	54	2098	8.84635
27	3604	15.1965				42	2276	9.5969	47	3026	12.7593	47	2115	8.91803	18	2931	12.3587				91	1800	7.58981	51	3905	16.4657	74	2364	9.96795	47	5542	23.3682	72	2167	9.13729	76	2732	11.5196	1	2461	10.377
28	3624	15.2808				43	2642	11.1402	48	3889	16.3982	48	2468	10.4065	19	3198	13.4846				92	2650	11.1739	52	3146	13.2653	75	2582	10.8872	48	3306	13.94	73	2759	11.6335	77	2551	10.7565	2	2470	10.4149
29	3692	15.5675				44	1568	6.61157	49	2064	8.70299	49	3152	13.2906	20	1962	8.2729				93	2312	9.74869	53	2954	12.4557	76	3136	13.2231	49	2832	11.9413	74	1920	8.0958	78	4751	20.0329	3	2471	10.4191
30	3005	12.6708				45	1586	6.68747	50	2587	10.9082	50	1856	7.82594	21	1980	8.34879				94	3241	13.6659	54	2608	10.9968	77	2820	11.8907	50	4881	20.581	75	2672	11.2667	79	2536	10.6932	4	3300	13.9147
31	3208	13.5267				46	1595	6.72542	51	3081	12.9912	51	1736	7.31995	22	2784	11.7389				95	3672	15.4832	55	3049	12.8563	78	2593	10.9335	51	2393	10.0902	76	4512	19.0251	80	3111	13.1177	5	3278	13.8219
32	3080	12.987				47	1800	7.58981	52	2565	10.8155	52	1724	7.26935	23	1483	6.25316				96	3291	13.8767	56	3252	13.7123	79	4235	17.8571	52	2928	12.3461	77	2713	11.4395	81	3116	13.1388	6	3203	13.5057
33	3526	14.8676				48	2337	9.85411	53	1688	7.11756	53	2566	10.8197	24	1966	8.28976				97	3398	14.3279	57	4355	18.3631	80	3474	14.6483	53	3267	13.7755	78	2847	12.0046	82	3775	15.9175	7	2458	10.3643
34	3416	14.4038				49	2259	9.52522	54	3280	13.8303	54	2679	11.2962	25	1613	6.80132				98	2532	10.6763	58	3351	14.1297	81	4148	17.4903	54	2514	10.6004	79	2326	9.80772	83	3791	15.985	8	2449	10.3264
35	4430	18.6794				50	2268	9.56316	55	2412	10.1703	55	3377	14.2393	26	1879	7.92292				99	2923	12.325	59	3917	16.5163	82	3689	15.5549	55	4163	17.5536	80	2323	9.79508	84	3472	14.6399	9	2150	9.06561
36	3609	15.2176				51	1835	7.73739	56	2381	10.0396	1	2667	11.2456	27	3127	13.1852				100	2550	10.7522	60	3857	16.2633	83	3189	13.4466	56	2661	11.2203	81	2270	9.5716	85	4704	19.8347	10	2530	10.6679
37	3419	14.4164				52	1414	5.96222	57	2667	11.2456	2	2311	9.74448	28	2133	8.99393				101	2602	10.9715	61	5308	22.3815	84	2480	10.4571	57	2112	8.90538	82	1747	7.36633	86	2642	11.1402	11	2776	11.7052
38	3744	15.7868				53	2616	11.0305	58	2361	9.9553	3	2361	9.9553	29	2040	8.60179				102	2989	12.6033	62	3273	13.8008				58	2542	10.7185	83	2146	9.04874	87	3468	14.623	12	2952	12.4473
39	3587	15.1248				54	2232	9.41137	59	1776	7.48862	4	2843	11.9877	30	2188	9.22584				103	1818	7.66571	63	3049	12.8563				59	2627	11.0769	84	2314	9.75713	88	2648	11.1655	13	2877	12.1311
40	3734	15.7446				55	1566	6.60314	60	2497	10.5288	5	2553	10.7649	31	1253	5.28335				104	2328	9.81616	64	3321	14.0032				60	2504	10.5583	85	1708	7.20189	89	3068	12.9364	14	3247	13.6912
41	3273	13.8008				56	2913	12.2828	61	2982	12.5738	6	2486	10.4824	32	2620	11.0474				105	1221	5.14842	65	2529	10.6637				61	2927	12.3419	86	1787	7.535	90	2355	9.93001	15	2957	12.4684
42	2587	10.9082				57	2477	10.4444	62	2081	8.77467	7	2713	11.4395	33	2076	8.75358				106	1963	8.27711	66	3962	16.706				62	2348	9.90049	87	3862	16.2844				16	2715	11.448
43	3478	14.6652				58	1358	5.72609	63	3027	12.7635	8	2895	12.2069	34	1643	6.92781				107	1700	7.16816	67	4616	19.4637				63	2077	8.7578	88	3563	15.0236				17	2570	10.8366
44	3599	15.1754				59	1555	6.55675	64	1764	7.43802	9	2183	9.20476	35	1259	5.30865				108	1989	8.38674	68	2793	11.7769				64	2834	11.9497	89	2025	8.53854				18	2495	10.5203
45	4094	17.2626				60	2479	10.4529	65	2578	10.8703	10	2275	9.59268	36	1771	7.46753				109	2450	10.3306	69	2397	10.1071				65	2873	12.1142	90	2144	9.04031				19	2788	11.7558
46	3939	16.609				61	1763	7.4338	66	1902	8.0199	11	3463	14.602	37	2390	10.0776				110	1917	8.08315	70	3425	14.4417				66	3970	16.7398	91	2236	9.42823				20	3333	14.0538
47	3104	13.0882				62	1687	7.11334	67	1958	8.25603	12	2096	8.83792	38	2822	11.8991				111	1811	7.63619	71	3566	15.0363				67	2392	10.086	92	2472	10.4233				21	2756	11.6208
48	3676	15.5001				63	1310	5.5237	68	2097	8.84213	13	2314	9.75713	39	2269	9.56738				112	1991	8.39518	72	2820	11.8907				68	2400	10.1198	93	2110	8.89695				22	2515	10.6047
49	3134	13.2147				64	1711	7.21454	69	3389	14.2899	14	2840	11.975	40	2301	9.70231				113	1720	7.25249	73	3369	14.2056							94	1956	8.2476				23	2139	9.01923
50	3418	14.4122				65	2298	9.68966	70	2868	12.0931	15	2362	9.95952	41	1615	6.80975				114	3540	14.9266	74	2792	11.7726							95	2654	11.1908				24	2271	9.57581
51	3204	13.5099				66	2687	11.3299	71	2952	12.4473	16	2708	11.4185	42	1642	6.9236				115	2139	9.01923	75	2779	11.7178							96	3756	15.8374				25	3004	12.6666
52	3894	16.4193				67	1490	6.28268	72	1733	7.3073	17	1824	7.69101	43	2581	10.8829				116	2389	10.0734	76	2640	11.1317							97	3794	15.9976				26	3289	13.8683
53	4039	17.0307				68	1645	6.93625	73	2086	8.79575	18	2820	11.8907	44	2520	10.6257				117	2075	8.74937	77	2948	12.4304							98	3013	12.7045				27	2885	12.1648
54	3795	16.0019				69	1597	6.73385	74	1534	6.46821	19	2839	11.9708	45	1926	8.1211				118	1859	7.83859	78	4656	19.6323							99	3137	13.2274				28	2892	12.1943
55	3012	12.7003				70	1718	7.24405	75	1652	6.96576	20	3404	14.3532	46	1411	5.94957				119	1973	8.31928	79	4140	17.4566							100	3180	13.4087				29	2692	11.351
56	3274	13.805				71	2160	9.10778	76	1647	6.94468	21	1926	8.1211	47	1493	6.29533				120	1541	6.49772	80	3035	12.7973							101	2505	10.5625				30	2701	11.3889
57	3542	14.9351				72	2174	9.16681	77	2645	11.1528	22	2439	10.2842	48	1508	6.35858				121	2267	9.55895	81	4261	17.9668							102	2909	12.266				31	2915	12.2913
58	3248	13.6954				73	1714	7.22719	78	2168	9.14151	23	2068	8.71985	49	1398	5.89475				122	2065	8.7072	82	3245	13.6827							103	2471	10.4191				32	3708	15.635
59	3226	13.6026				74	2080	8.77045	79	2297	9.68544	24	3159	13.3201	50	1402	5.91162				123	2318	9.77399	83	4732	19.9528							104	2615	11.0263				33	3156	13.3075
60	4040	17.0349				75	1809	7.62776	80	1772	7.47175	25	3531	14.8887	51	1637	6.90251				124	2756	11.6208	84	2912	12.2786							105	2461	10.377				34	2868	12.0931
61	3716	15.6687				76	1690	7.12599	81	2374	10.0101	26	3111	13.1177	52	1554	6.55254				125	1958	8.25603	85	2824	11.9076							106	2216	9.3439				35	2669	11.254
62	3799	16.0187				77	2055	8.66504	82	3970	16.7398	27	3320	13.999	53	1699	7.16394				126	1577	6.64952	86	2848	12.0088							107	2448	10.3221				36	3366	14.1929
63	3193	13.4635				78	1412	5.95379	83	2141	9.02766	28	3405	14.3574	54	2249	9.48305				127	3476	14.6568	87	1935	8.15905							108	2043	8.61444				37	2932	12.363
64	3817	16.0946				79	1844	7.77534	84	2156	9.09091	29	3547	14.9561	55	1572	6.62844				128	1927	8.12532	88	3339	14.0791							1	2648	11.1655				38	3040	12.8184
65	3436	14.4881				80	1414	5.96222	85	1821	7.67836	30	3398	14.3279	56	1573	6.63265				129	1293	5.45202	89	3118	13.1472							2	2943	12.4093				39	2922	12.3208
66	3154	13.299				81	1863	7.85546	86	2716	11.4522	31	3253	13.7165	57	2741	11.5576				130	2267	9.55895	90	2961	12.4852							3	1928	8.12953				40	3984	16.7988
67	3152	13.2906				82	2351	9.91314	87	1964	8.28133	32	2503	10.5541	58	2786	11.7473				131	1710	7.21032	91	2972	12.5316							4	2997	12.637				41	3322	14.0074
68	3243	13.6743				83	2546	10.7354	88	1905	8.03255	33	2045	8.62287	59	1712	7.21876				132	2782	11.7305	92	3335	14.0622							5	2130	8.98128				42	2251	9.49148
69	3484	14.6905				84	1740	7.33682	89	2399	10.1155	34	2914	12.2871	60	1779	7.50126				133	2993	12.6202	93	2531	10.6721							6	2084	8.78732				43	2385	10.0565
70	3046	12.8436				85	2256	9.51257	90	2703	11.3974	35	2223	9.37342	61	2559	10.7902				134	2345	9.88784	94	2879	12.1395							7	2912	12.2786				44	2505	10.5625
71	3369	14.2056				86	3061	12.9069				36	2194	9.25114	62	2883	12.1564				135	2255	9.50835	95	3130	13.1978							8	1977	8.33614				45	1920	8.0958
72	3318	13.9906				87	2044	8.61865				37	3587	15.1248	63	3830	16.1494				136	1771	7.46753	96	3639	15.3441							9	1655	6.97841				46	3601	15.1838
73	3391	14.2984				88	1702	7.17659				38	3846	16.2169	64	1952	8.23073				137	1757	7.4085	97	3131	13.2021							10	1903	8.02412				47	2508	10.5751
74	3266	13.7713				89	1588	6.6959				39	1716	7.23562	65	1998	8.42469				138	2036	8.58492	98	2535	10.689							11	1891	7.97352				48	2871	12.1058
75	2968	12.5148				90	1893	7.98195				40	2212	9.32704	66	2307	9.72761				139	1861	7.84702	99	3408	14.37							12	1640	6.91516				49	2644	11.1486
76	3174	13.3834				91	2160	9.10778				41	3077	12.9744	67	1569	6.61579				140	2481	10.4613	100	3222	13.5858							13	2082	8.77888				50	3154	13.299
77	3221	13.5815				1	2599	10.9588				42	3385	14.2731	68	1582	6.6706				141	4529	19.0968	101	3242	13.6701							14	3188	13.4424				51	2577	10.8661
78	3010	12.6919				2	3756	15.8374				43	2650	11.1739	69	1543	6.50616				142	2632	11.098	102	2988	12.5991							15	2761	11.6419				52	3533	14.8971
79	3298	13.9062				3	1908	8.0452				44	2053	8.6566	70	1421	5.99174				143	2140	9.02344	103	3244	13.6785							16	2947	12.4262				53	2986	12.5907
80	3156	13.3075				4	1855	7.82172				45	2387	10.0649	71	2793	11.7769				144	1528	6.44291	104	2696	11.3679							17	2605	10.9841				54	2609	11.001
81	3510	14.8001				5	3041	12.8226				46	2240	9.4451	72	2084	8.78732				145	3430	14.4628	105	2989	12.6033							18	2956	12.4642				55	3054	12.8774
82	4117	17.3596				6	2621	11.0516				47	1669	7.03744	73	2108	8.88851				146	1244	5.2454	106	5190	21.884							19	3155	13.3033				56	2187	9.22162
83	2743	11.566				7	2193	9.24692							74	1793	7.5603				147	2019	8.51324	107	2102	8.86321							20	2128	8.97285				57	2156	9.09091
84	4049	17.0729				8	3462	14.5977							75	1434	6.04655				148	2977	12.5527	108	2313	9.75291							21	2918	12.3039				58	3150	13.2822
85	2414	10.1788				9	2181	9.19632							76	2204	9.2933				149	1925	8.11688										22	2245	9.46618				59	2537	10.6974
86	2545	10.7312				10	2186	9.21741							77	1730	7.29465				150	2704	11.4016										23	2394	10.0945				60	2453	10.3432
87	3666	15.4579				11	2317	9.76978							78	1797	7.57716				151	2116	8.92225										24	1678	7.07539				61	3264	13.7629
88	3595	15.1585				12	2010	8.47529							79	2810	11.8485				152	1817	7.66149										25	2079	8.76623				62	3323	14.0116
89	3349	14.1213				13	2013	8.48794							80	2692	11.351				153	2021	8.52167										26	3659	15.4284				63	2623	11.06
						14	2727	11.4986							81	2029	8.55541				154	2171	9.15416										27	1805	7.6109				64	3284	13.8472
						15	1361	5.73874							82	2197	9.26379				155	1250	5.2707										28	2297	9.68544				65	2131	8.9855
						16	1685	7.10491							83	2447	10.3179				156	1449	6.1098										29	2296	9.68123				66	2401	10.124
						17	2100	8.85478							84	2653	11.1865				157	1847	7.78799										30	1881	7.93135				67	3179	13.4045
						18	2482	10.4655							85	1803	7.60246				158	2590	10.9209										31	2190	9.23427				68	1892	7.97774
						19	2569	10.8323							86	1707	7.19767				159	2363	9.96374										32	1966	8.28976				69	3084	13.0039
						20	3391	14.2984							87	1673	7.05431				160	3034	12.7931										33	2036	8.58492				70	3164	13.3412
						21	1874	7.90184							88	1566	6.60314				161	2991	12.6117										34	3078	12.9786				71	2919	12.3081
						22	2520	10.6257							89	2290	9.65593				162	2584	10.8956										35	3771	15.9007				72	4075	17.1825
						23	1922	8.10423							90	2729	11.507				1	1775	7.4844										36	2792	11.7726				73	2310	9.74026
						24	2483	10.4697							91	2624	11.0643				2	2011	8.47951										37	1899	8.00725				74	2246	9.4704
						25	2317	9.76978							92	2516	10.6089				3	2079	8.76623										38	2817	11.8781				75	2489	10.495
						26	2973	12.5358							93	2468	10.4065				4	1845	7.77956										39	3499	14.7538				76	2113	8.9096
						27	1959	8.26025							94	3589	15.1332				5	2009	8.47107										40	2023	8.53011				77	2198	9.268
						28	2402	10.1282							95	1851	7.80486				6	2476	10.4402										41	2746	11.5787				78	2739	11.5492
						29	2113	8.9096							96	1716	7.23562				7	3334	14.058										42	2397	10.1071				79	2788	11.7558
						30	3590	15.1375							97	1751	7.3832				8	2348	9.90049										43	3391	14.2984				80	2177	9.17946
						31	2078	8.76202							98	2890	12.1859				9	2419	10.1999										44	2487	10.4866				81	1911	8.05785
						32	2709	11.4227							99	2889	12.1816				10	2514	10.6004										45	2088	8.80418				82	3278	13.8219
						33	2259	9.52522							100	1753	7.39163				11	2590	10.9209										46	2552	10.7607				83	2895	12.2069
						34	2158	9.09934							101	2347	9.89627				12	2733	11.5239										47	2357	9.93844				84	3101	13.0756
						35	1980	8.34879							102	2849	12.013				13	2805	11.8275										48	3015	12.7129				85	4934	20.8045
						36	1812	7.64041							103	3091	13.0334				14	2489	10.495										49	2395	10.0987				86	3864	16.2928
						37	1684	7.10069							104	1782	7.51391				15	2571	10.8408										50	2472	10.4233				87	3185	13.4298
						38	1817	7.66149							105	1444	6.08872				16	2536	10.6932										51	2315	9.76134				88	2627	11.0769
						39	3236	13.6448							106	2416	10.1872				17	2754	11.6124										52	1876	7.91027				89	2757	11.6251
						40	1954	8.23916							107	3015	12.7129				18	2495	10.5203										53	3405	14.3574				90	2296	9.68123
						41	2416	10.1872							108	2453	10.3432				19	3164	13.3412										54	3945	16.6343				91	1871	7.88919
						42	2431	10.2505							109	1676	7.06696				20	2884	12.1606										55	2326	9.80772				92	3595	15.1585
						43	2839	11.9708							110	2303	9.71074				21	2338	9.85832										56	2767	11.6672				93	3769	15.8922
						44	3597	15.167							111	3077	12.9744				22	2493	10.5119										57	2453	10.3432				94	3792	15.9892
						45	3295	13.8936							112	2027	8.54697				23	2090	8.81262										58	2137	9.01079				95	3713	15.6561
						46	2654	11.1908							113	2802	11.8148				24	2703	11.3974										59	2136	9.00658				96	3540	14.9266
						47	3141	13.2442							114	2130	8.98128				25	1402	5.91162										60	2133	8.99393				97	2303	9.71074
						48	1793	7.5603							115	2164	9.12464				26	2031	8.56384										61	2247	9.47462				98	1997	8.42048
						49	2110	8.89695							116	1862	7.85124				27	2615	11.0263										62	2337	9.85411				99	2554	10.7691
						50	1795	7.56873							117	2388	10.0692				28	1562	6.58627										63	2333	9.83724				100	2517	10.6131
						51	1796	7.57295							118	2080	8.77045				29	1919	8.09158										64	4183	17.6379
						52	1831	7.72053							119	2065	8.7072				30	2556	10.7775										65	2377	10.0228
						53	3317	13.9863							120	2509	10.5794				31	1946	8.20543										66	2988	12.5991
						54	2002	8.44156							121	2038	8.59335				32	2465	10.3938										67	2346	9.89206
						55	2491	10.5035							122	2364	9.96795				33	1964	8.28133										68	2792	11.7726
						56	1794	7.56451							123	1884	7.944				34	3597	15.167										69	3531	14.8887
						57	1762	7.42958							124	3079	12.9828				35	3152	13.2906										70	3375	14.2309
						58	3026	12.7593							125	2753	11.6082				36	1803	7.60246										71	1917	8.08315
						59	2146	9.04874							126	2119	8.9349				37	2154	9.08248										72	2171	9.15416
						60	2351	9.91314							127	2270	9.5716				38	2342	9.87519										73	2205	9.29752
						61	2590	10.9209							128	2448	10.3221				39	1850	7.80064										74	1592	6.71277
						62	2206	9.30174							129	2394	10.0945				40	3501	14.7622										75	2554	10.7691
						63	2216	9.3439							130	2633	11.1022				41	2575	10.8576										76	3132	13.2063
						64	2208	9.31017							131	1952	8.23073				42	2044	8.61865										77	2343	9.87941
						65	2098	8.84635							132	4734	19.9612				43	1697	7.15551										78	1920	8.0958
						66	2328	9.81616							133	1486	6.26581				44	1963	8.27711										79	1976	8.33193
						67	1978	8.34036							134	2148	9.05718				45	2463	10.3854										80	1896	7.9946
						68	2045	8.62287							135	1938	8.1717				46	2385	10.0565										81	1968	8.2982
						69	2243	9.45775							136	2421	10.2083				47	2357	9.93844										82	2341	9.87097
						70	1679	7.07961							137	2024	8.53432				48	2560	10.7944										83	3105	13.0924
						71	1910	8.05363							138	2189	9.23006				49	2160	9.10778										84	2167	9.13729
						72	2640	11.1317							139	2012	8.48372				50	2149	9.06139										85	1932	8.1464
						73	2151	9.06983							140	2262	9.53786				51	2303	9.71074										86	1715	7.2314
						74	2187	9.22162							141	1510	6.36701				52	1988	8.38253										87	2249	9.48305
						75	2400	10.1198							142	1464	6.17305				53	3159	13.3201										88	2199	9.27222
						76	2274	9.58846							143	1592	6.71277				54	3320	13.999										89	2345	9.88784
						77	2406	10.145							144	1946	8.20543				55	2305	9.71918										90	2652	11.1823
						78	3359	14.1634							145	2155	9.08669				56	2462	10.3812										91	3150	13.2822
						79	1891	7.97352							146	1718	7.24405				57	2390	10.0776										92	3015	12.7129
						80	1910	8.05363							147	2334	9.84146				58	3175	13.3876										93	1658	6.99106
						81	2962	12.4895							148	1731	7.29887				59	3635	15.3272										94	1721	7.2567
						82	1757	7.4085							149	1816	7.65728				60	2580	10.8787										95	2323	9.79508
						83	2996	12.6328							150	2010	8.47529				61	2102	8.86321										96	2247	9.47462
						84	2590	10.9209							151	1506	6.35014				62	2348	9.90049										97	2198	9.268
						85	1671	7.04588							152	2150	9.06561				63	1913	8.06628										98	2126	8.96441
						86	2975	12.5443							153	2112	8.90538				64	2609	11.001										99	2212	9.32704
						87	2543	10.7227							154	1251	5.27492				65	3062	12.9111										100	2350	9.90892
						88	2345	9.88784							155	1874	7.90184				66	3396	14.3194										101	2044	8.61865
						89	2684	11.3173							156	1965	8.28555				67	2025	8.53854										102	2765	11.6588
						90	2753	11.6082							157	1498	6.31641				68	1642	6.9236										103	1884	7.944
						91	3539	14.9224							158	1857	7.83016				69	2839	11.9708										104	2244	9.46197
						92	2409	10.1577							159	1701	7.17237				70	2408	10.1535										105	2713	11.4395
						93	1911	8.05785							160	1751	7.3832				71	2826	11.916										106	2551	10.7565
						94	1913	8.06628							161	2576	10.8619				72	2710	11.4269										107	3341	14.0875
						95	3220	13.5773							162	1410	5.94535				73	2058	8.67769										108	1839	7.75426
						96	2129	8.97706							163	1822	7.68258				74	1983	8.36144										109	2613	11.0179
						97	1763	7.4338							1	2018	8.50902				75	1441	6.07607										110	2809	11.8443
						98	1627	6.86035							2	1291	5.44358				76	2029	8.55541										111	2373	10.0059
						99	2301	9.70231							3	2735	11.5323				77	3259	13.7418										112	2347	9.89627
						100	2312	9.74869							4	2393	10.0902				78	3314	13.9737										113	1652	6.96576
						101	1810	7.63198							5	1696	7.15129				79	2490	10.4992										114	1970	8.30663
						102	1774	7.48018							6	1254	5.28757				80	2062	8.69455										115	2390	10.0776
						103	2528	10.6595							7	1512	6.37544				81	2129	8.97706										116	1749	7.37477
						104	3008	12.6834							8	1742	7.34525				82	2753	11.6082										117	2890	12.1859
						105	1943	8.19278							9	2312	9.74869				83	1800	7.58981										118	2368	9.98482
						106	2640	11.1317							10	3838	16.1832				84	2571	10.8408										119	2350	9.90892
						107	3048	12.8521							11	1936	8.16327				85	2566	10.8197										120	3181	13.4129
						108	2235	9.42402							12	2259	9.52522				86	2677	11.2877										121	2796	11.7895
						109	2834	11.9497							13	1493	6.29533				87	1880	7.92714										122	2271	9.57581
						110	1674	7.05853							14	1736	7.31995				88	3486	14.6989										123	2008	8.46686
						111	2788	11.7558							15	2474	10.4318				89	3163	13.337										124	3221	13.5815
						112	1808	7.62355							16	1730	7.29465				90	2001	8.43734										125	2084	8.78732
						113	1868	7.87654							17	1462	6.16461				91	2247	9.47462										126	2213	9.33125
						114	2262	9.53786							18	2733	11.5239				92	2001	8.43734										127	2107	8.8843
						115	2749	11.5913							19	2217	9.34812				93	1460	6.15618										128	2675	11.2793
						116	3287	13.8598							20	1737	7.32417				94	2097	8.84213										129	2279	9.60955
						117	3037	12.8057							21	1650	6.95733				95	2183	9.20476										130	2435	10.2673
						118	1970	8.30663							22	2417	10.1914				96	1987	8.37831										131	3750	15.8121
						119	2870	12.1015							23	2766	11.663				97	2940	12.3967										132	2203	9.28909
						120	2795	11.7853							24	3044	12.8352				98	2331	9.82881										133	3184	13.4255
						121	2126	8.96441							25	2252	9.4957				99	2605	10.9841										134	2253	9.49992
															26	1549	6.53146				100	2844	11.9919										135	2232	9.41137
															27	2845	11.9961				101	2175	9.17102										136	2358	9.94265
															28	3124	13.1725				102	2218	9.35234										137	2754	11.6124
															29	2852	12.0256				103	1097	4.62557										138	2003	8.44578
															30	2468	10.4065				104	1625	6.85191										139	2430	10.2462
															31	2701	11.3889				105	1779	7.50126										140	2800	11.8064
															32	2246	9.4704				106	1593	6.71698										141	1945	8.20121
															33	2280	9.61376				107	1882	7.93557										142	1927	8.12532
															34	3703	15.6139				108	2107	8.8843										143	1567	6.60735
															35	2555	10.7733				109	2529	10.6637										144	2092	8.82105
															36	2573	10.8492				110	1691	7.13021										145	3057	12.89
															37	3287	13.8598				111	3315	13.9779										146	2120	8.93911
															38	2311	9.74448				112	1545	6.51459										147	2428	10.2378
															39	3127	13.1852				113	2031	8.56384										148	2045	8.62287
															40	2017	8.50481				114	2480	10.4571										149	2603	10.9757
															41	2377	10.0228				115	1765	7.44223										150	2096	8.83792
															42	2096	8.83792				116	2275	9.59268										151	2021	8.52167
															43	1399	5.89897				117	1581	6.66639
															44	2201	9.28065				118	2311	9.74448
															45	2090	8.81262				119	4118	17.3638
															46	3265	13.7671				120	2695	11.3636
															47	3667	15.4621				121	2056	8.66925
															48	2523	10.6384				122	3356	14.1508
															49	2183	9.20476				123	1803	7.60246
															50	3113	13.1262				124	1582	6.6706
															51	1797	7.57716				125	1763	7.4338
															52	1539	6.48929				126	2875	12.1226
															53	2218	9.35234				127	1795	7.56873
															54	2610	11.0052				128	2854	12.0341
															55	2863	12.072				129	2053	8.6566
															56	2064	8.70299				130	1702	7.17659
															57	1718	7.24405				131	1944	8.197
															58	2780	11.722				132	2457	10.3601
															59	3339	14.0791				133	1655	6.97841
															60	2327	9.81194				134	1572	6.62844
															61	1858	7.83437				135	1805	7.6109
															62	2483	10.4697				136	2101	8.859
															63	2712	11.4353				137	1930	8.13797
															64	1997	8.42048				138	1923	8.10845
															65	1542	6.50194				139	3123	13.1683
															66	1993	8.40361				140	2653	11.1865
															67	2602	10.9715				141	2779	11.7178
															68	2108	8.88851				142	2468	10.4065
															69	2470	10.4149				143	2499	10.5372
															70	2583	10.8914				144	3170	13.3665
															71	2861	12.0636				145	2912	12.2786
															72	2556	10.7775				146	2648	11.1655
															73	3349	14.1213				147	2627	11.0769
															74	3808	16.0567				148	1736	7.31995
															75	1899	8.00725				149	1843	7.77112
															76	2475	10.436				150	1829	7.71209
															77	1540	6.49351				151	1628	6.86456
															78	2445	10.3095				152	2092	8.82105
															79	3190	13.4508				153	3388	14.2857
															80	2506	10.5667				154	1571	6.62422
															81	2123	8.95176				155	2377	10.0228
															82	2228	9.3945				156	2678	11.292
															83	2293	9.66858				157	2710	11.4269
															84	2042	8.61022				158	2066	8.71142
															85	2346	9.89206				159	1808	7.62355
															86	1965	8.28555				160	2128	8.97285
															87	2252	9.4957				161	2097	8.84213
															88	2486	10.4824				162	2118	8.93068
															89	1850	7.80064				163	2399	10.1155
																					164	2663	11.2287
																					165	2149	9.06139
																					166	2872	12.11
																					167	3152	13.2906
																					168	2593	10.9335
																					169	2325	9.80351
																					1	2205	9.29752
																					2	2287	9.64328
																					3	2094	8.82948
																					4	2040	8.60179
																					5	1442	6.08028
																					6	1496	6.30798
																					7	1828	7.70788
																					8	3401	14.3405
																					9	2597	10.9504
																					10	3479	14.6694
																					11	1946	8.20543
																					12	2636	11.1149
																					13	2025	8.53854
																					14	2552	10.7607
																					15	2824	11.9076
																					16	2820	11.8907
																					17	2063	8.69877
																					18	2149	9.06139
																					19	1263	5.32552
																					20	1704	7.18502
																					21	2326	9.80772
																					22	2111	8.90116
																					23	2125	8.9602
																					24	3384	14.2688
																					25	1559	6.57362
																					26	3206	13.5183
																					27	2406	10.145
																					28	2075	8.74937
																					29	1794	7.56451
																					30	1964	8.28133
																					31	2063	8.69877
																					32	1873	7.89762
																					33	2558	10.786
																					34	1971	8.31084
																					35	2049	8.63974
																					36	1601	6.75072
																					37	3570	15.0531
																					38	3653	15.4031
																					39	3138	13.2316
																					40	2860	12.0594
																					41	3066	12.928
																					42	3406	14.3616
																					43	2560	10.7944
																					44	4066	17.1445
																					45	2658	11.2076
																					46	1968	8.2982
																					47	3034	12.7931
																					48	2613	11.0179
																					49	3216	13.5605
																					50	2598	10.9546
																					51	3139	13.2358
																					52	2814	11.8654
																					53	2237	9.43245
																					54	2261	9.53365
																					55	2715	11.448
																					56	3110	13.1135
																					57	3014	12.7087
																					58	2788	11.7558
																					59	2491	10.5035
																					60	2014	8.49216
																					61	2265	9.55051
																					62	3883	16.3729
																					63	2159	9.10356
																					64	2584	10.8956
																					65	2657	11.2034
																					66	2102	8.86321
																					67	1964	8.28133
																					68	2165	9.12886
																					69	2405	10.1408
																					70	2343	9.87941
																					71	2517	10.6131
																					72	1923	8.10845
																					73	2458	10.3643
																					74	2598	10.9546
																					75	2193	9.24692
																					76	2121	8.94333
																					77	2446	10.3137
																					78	2486	10.4824
																					79	2725	11.4901
																					80	3914	16.5036
																					81	3209	13.5309
																					82	3071	12.9491
																					83	2382	10.0439
																					84	2144	9.04031
																					85	1745	7.3579
																					86	2448	10.3221
																					87	2328	9.81616
																					88	2265	9.55051
																					89	1930	8.13797
																					90	3003	12.6623
																					91	2408	10.1535
																					92	2351	9.91314
																					93	2133	8.99393
																					94	2339	9.86254
																					95	1845	7.77956
																					96	2316	9.76556
																					97	3001	12.6539
																					98	2360	9.95109
																					99	2443	10.3011
																					100	2696	11.3679
																					101	2227	9.39029
																					102	3149	13.278
																					103	1958	8.25603
																					104	2233	9.41558
																					105	2386	10.0607
																					106	2507	10.5709
																					107	1964	8.28133
																					108	2973	12.5358
																					109	2886	12.169
																					110	2461	10.377
																					111	2749	11.5913
																					112	2363	9.96374
																					113	3792	15.9892
																					114	2841	11.9793
																					115	3534	14.9013
																					116	3130	13.1978
																					117	1980	8.34879
																					118	2432	10.2547
																					119	2600	10.9631
																					120	2312	9.74869
																					121	1800	7.58981
																					122	2046	8.62709
																					123	2212	9.32704
																					124	2041	8.606
																					125	1973	8.31928
																					126	2595	10.942
																					127	1887	7.95665
																					128	2528	10.6595
																					129	2839	11.9708
																					130	2601	10.9673
																					131	3525	14.8634
																					132	2767	11.6672
																					133	2662	11.2245
																					134	2124	8.95598
																					135	2542	10.7185
																					136	2356	9.93422
																					137	2576	10.8619
																					138	2259	9.52522
																					139	2369	9.98904
																					140	2340	9.86676
																					141	1950	8.2223
																					142	2343	9.87941
																					143	2018	8.50902
																					144	2621	11.0516
																					145	1990	8.39096
																					146	2515	10.6047
																					147	3944	16.6301
																					148	2401	10.124
																					149	2779	11.7178
																					150	2274	9.58846
																					151	2790	11.7642
																					152	2951	12.4431
																					153	2776	11.7052
																					154	3247	13.6912
																					155	3199	13.4888
																					156	3592	15.1459
																					157	2217	9.34812
																					158	2248	9.47883
																					159	2615	11.0263
																					160	2912	12.2786
																					161	4184	17.6421
																					162	3071	12.9491
																					163	2429	10.242
																					164	3142	13.2484
																					165	3073	12.9575
																					166	3389	14.2899
																					167	2021	8.52167
																					168	2107	8.8843
																					169	2736	11.5365
																					170	2830	11.9329
																					171	3340	14.0833
																					172	1891	7.97352
																					173	1900	8.01147
																					174	2754	11.6124
